# Supplementary material for: Ensemble of Multiple Classifiers for Multilabel Classification of Plant Protein Subcellular Localization
Source: Life (Basel). 2021 Mar 30;11(4):293. doi: 10.3390/life11040293 (PMC8066735; doi:10.3390/life11040293)
Supplement: Supplementary file 1 [file life-11-00293-s001.zip]

Archive with 31 entries (30 files):
- life-1110858-supplementary.docx
- Supplementary Dataset S1/
- Supplementary Dataset S1/Celmemb_Inde.fasta
- Supplementary Dataset S1/Celmemb_train_filter.fasta
- Supplementary Dataset S1/Celwall_Inde.fasta
- Supplementary Dataset S1/Celwall_train_filter.fasta
- Supplementary Dataset S1/Cyto_Golgi_Inde.fasta
- Supplementary Dataset S1/Cyto_Golgi_train_filter.fasta
- Supplementary Dataset S1/Cyto_Inde.fasta
- Supplementary Dataset S1/Cyto_Nucl_Inde.fasta
- Supplementary Dataset S1/Cyto_Nucl_train_filter.fasta
- Supplementary Dataset S1/Cyto_train_filter.fasta
- Supplementary Dataset S1/Endoplasm_Inde.fasta
- Supplementary Dataset S1/Endoplasm_train_filter.fasta
- Supplementary Dataset S1/Extracel_Inde.fasta
- Supplementary Dataset S1/Extracel_train_filter.fasta
- Supplementary Dataset S1/Golgi_Inde.fasta
- Supplementary Dataset S1/Golgi_train_filter.fasta
- Supplementary Dataset S1/Mito_Inde.fasta
- Supplementary Dataset S1/Mito_Plastid_Inde.fasta
- Supplementary Dataset S1/Mito_Plastid_train_filter.fasta
- Supplementary Dataset S1/Mito_train_filter.fasta
- Supplementary Dataset S1/Nucl_Inde.fasta
- Supplementary Dataset S1/Nucl_train_filter.fasta
- Supplementary Dataset S1/Peroxi_Inde.fasta
- Supplementary Dataset S1/Peroxi_train_filter.fasta
- Supplementary Dataset S1/Plastid_Inde.fasta
- Supplementary Dataset S1/Plastid_train_filter.fasta
- Supplementary Dataset S1/Vacu_Inde.fasta
- Supplementary Dataset S1/Vacu_train_filter.fasta
- Supplementary Table S4.xlsx
