# Supplementary material for: Ensemble of Multiple Classifiers for Multilabel Classification of Plant Protein Subcellular Localization
Source: Life (Basel). 2021 Mar 30;11(4):293. doi: 10.3390/life11040293 (PMC8066735; doi:10.3390/life11040293)
Supplement: Supplementary file 1 [file life-11-00293-s001.zip › Supplementary Dataset S1/Celmemb_Inde.fasta]

>sp|Q9SAH3|Y1887_ARATH Putative receptor-like protein kinase At1g80870 OS=Arabidopsis thaliana GN=At1g80870 PE=1 SV=1  
MPSRPNPTRPKLFHNRTKTLFLILTISSSLVIFFAILYFIYHLWISLLNRSRTIPFDVAAASPLKLQLFTYKELKLATNDFDESNVIGKGGSGTVFRGITRDGKLFAVKRLDNLSIQTETEFQNELQILGGLKSSFLVTLLGYCVEKNHRFLIYEYMPNKSLQELLFNEDGDSCLNWERRFGIILDVAKALEFMHFGCDPPVIHGDIKPSNVLLDSEFRAKISDFGLSRVKVEGGYGVDLFSQELSGNFGGESTPQTAIGTPTHHEVDFALALQASSSSKNSRTSRNIKEMSLNSMSLAMDGETKGKEVSNDVVLSCEDHEFDQGKEMNLLSPNSVLDLGKGSKQWGRDWWWKQEGSGELCSKDYVREWIGSQIDTANPDWDDDKKVITTPELGVSTRTIDKAEHRDESGLNESRFDTLEEKFAKEEISERKNKRSKNKKKKHRNMEEWWKEEEHQEEMNNKKKIGVLRIKFKNHLKFPHFRYCFRQKGENSVHDREGEAAGEFSFRRGWRRKSNSSSKKKKKNNNGSMGSEMWSGDLFSRELSSTTSMRGTLCYIAPEYGGGCCYLMEKGDIYSFGVLILVIVSGRRPLHVLASPMKLEKANLVSWCRQLAQSGNVLELVDEKLKDGYNKEEAGLCINLALACLQKAPELRPDVSEVVRILRGEMDISSTAFEFSPSPPGKVYGSRSKRRS
>sp|Q9ASQ6|Y1972_ARATH Probable LRR receptor-like serine/threonine-protein kinase At1g29720 OS=Arabidopsis thaliana GN=RFK1 PE=2 SV=3  
MSIILWSFFLFFTIILSSLTNITTLASFSSLHADELNALKEIATTLGIKRLNLRDEDPCSSKTLKIIQEVDFVPNLDINNTIGCDCSFNNNTICRITELALKTMSLRGKLPPELTKLPYLKSIELCRNYLSGTIPMEWAKMAYLTSISVCANNLSGNLPAGLQNFKNLTFLGVEGNQFSGPIPDELGNLTSLTGLELASNKFTGILPGTLARLVNLERVRICDNNFTGIIPAYIGNWTRLQKLHLYASGLTGPIPDAVVRLENLLELSLSDTTGIKSFPNLSSKGLKRLILRNVGLSGPIPSYIWNLTDLKILDLSFNKLNGIVQGVQNPPKNIYLTGNLLSGNIESGGLLNSQSYIDLSYNNFSWSSSCQKGSTINTYQSSYSKNNLTGLPPCAVPANCKKYQRFLHINCGGEEVSIRNSLGKITYQTDNSRQTNAASNQQFDYWGVSNTGDFTDDNSDHDEYYTSTNLTLSGDYPDLYKTARRSALSLVYYAFCLENGNYNVKLHFMEIQFSDKEVYSRLGRRIFDVYVQGKLFLRDFNINKEANGNMKPVIKEINATVTNHMLEIRLYWAGKGTTLIPKRGNYGPLISAISLCHSQEPLCGVEKTKHHIKYPLILGASGALVTIVLLAVGIYARGIYRRDNNRRERDLRAQGLQTVCFSWRQLQTATNNFDQANKLGEGGFGSVFKGELSDGTIIAVKQLSSKSSQGNREFVNEIGMISGLNHPNLVKLYGCCVERDQLLLVYEYMENNSLALALFGQNSLKLDWAARQKICVGIARGLEFLHDGSAMRMVHRDIKTTNVLLDTDLNAKISDFGLARLHEAEHTHISTKVAGTIGYMAPEYALWGQLTEKADVYSFGVVAMEIVSGKSNTKQQGNADSVSLINWALTLQQTGDILEIVDRMLEGEFNRSEAVRMIKVALVCTNSSPSLRPTMSEAVKMLEGEIEITQVMSDPGIYGHDWSISKLRDIDTHSSSSTSGVTDQTTTTMKSSVSGCDLYPLYPESMILNSTVENSSSSL
>sp|Q9SIZ4|Y2027_ARATH Inactive receptor-like serine/threonine-protein kinase At2g40270 OS=Arabidopsis thaliana GN=At2g40270 PE=1 SV=2  
MLFKMRSFVAFVLLLSWFGSCCSLKDQAVDFLKSEDSLKKDLSSDEDSTYLKAFGFHRKTLVRNPYKDLPSRKDRKNRVVAATTTPSSSPEPAPKHVSTKASTVSEPQKRSSTQDVSPSPSAPLANSPIPRNSHSSVPLVVGCVGGAFFLLLVATGLYFFTSKAGKTVNPWRTGLSGQLQKVFVTGIPVLKRSEIEAACEDFSNVIGSCPIGKLFKGTLSSGVEIAVASFATTTAKDWKDSTEIHFRKKIEMLSKINHKNFANLLGYCEEKEPFTRILIFEYAPNGSLFEHLHYKESEHLDWGMRLRIAMGLAYCLDHMHQLNPPIAHTNLVSSSLQLTEDYAVKVSDFSFGSSETETNINNNTVIDTHISALNPEDNIYSFGLLLFEMITGKLIESVNKPDSVDSSLVDFLRGETLAKMVDPTLESYDAKIENIGEVIKSCLRTDPKERPTMQEVTGWLREITGLSPNDATPKLSPLWWAELEVLSTA
>sp|Q9ZQQ7|Y2144_ARATH Putative leucine-rich repeat receptor-like serine/threonine-protein kinase At2g14440 OS=Arabidopsis thaliana GN=At2g14440 PE=1 SV=1  
METRSKLMLLACATFSIISLVKSQNQQGFISLYCGLPSNESPYIEPLTNLTYISDVNFVRGGKTGNIKNNSDIDFTSRPYKVLRYFPEGIRNCYSLSVKQGTKYLIRTLFFYGNYDGLNTSPRFDLFLGPNIWTSVDVQKVDGGDGVIEEIIHVTRCNILDICLVKTGTTTPMISAIELRPLRYDTYTARTGSLKKILHFYFTNSGKEVRYPEDVYDRVWIPHSQPEWTQINTTRNVSGFSDGYNPPQDVIKTASIPTNVSEPLTFTWMSESSDDETYAYLYFAEIQQLKANETRQFKILVNGVYYIDYIPRKFEAETLITPAALKCGGGVCRVQLSKTPKSTLPPQMNAIEIFSVIQFPQSDTNTDEVIAIKNIQSTYKVSRISWQGDPCVPIQFSWMGVSCNVIDISTPPRIISLDLSSSGLTGVITPSIQNLTMLRELDLSNNNLTGVIPPSLQNLTMLRELDLSNNNLTGEVPEFLATIKPLLVIHLRGNNLRGSVPQALQDRENNDGLKLLRGKHQPKSWLVAIVASISCVAVTIIVLVLIFIFRRRKSSTRKVIRPSLEMKNRRFKYSEVKEMTNNFEVVLGKGGFGVVYHGFLNNEQVAVKVLSQSSTQGYKEFKTEVELLLRVHHVNLVSLVGYCDKGNDLALIYEFMENGNLKEHLSGKRGGPVLNWPGRLKIAIESALGIEYLHIGCKPPMVHRDVKSTNILLGLRFEAKLADFGLSRSFLVGSQTHVSTNVAGTLGYLDPEYYQKNWLTEKSDVYSFGIVLLEIITGQPVIEQSRDKSYIVEWAKSMLANGDIESIMDRNLHQDYDTSSSWKALELAMLCINPSSTLRPNMTRVAHELNECLEIYNLTKRRSQDQNSSKSSGHTVTFISDIPSAR
>sp|C0LGK4|Y2165_ARATH Probable LRR receptor-like serine/threonine-protein kinase At2g16250 OS=Arabidopsis thaliana GN=At2g16250 PE=1 SV=1  
MVDQRRSALGFVLLLLCLVLFFDCVVVGQTQSRFSEKLILLNLRSSLGLRGTDWPIKGDPCVDWRGIQCENGSIIGINISGFRRTRIGKLNPQFSVDPLRNLTRLSYFNASGLALPGTIPEWFGVSLLALEVLDLSSCSVNGVVPFTLGNLTSLRTLNLSQNSLTSLVPSSLGQLLNLSQLDLSRNSFTGVLPQSFSSLKNLLTLDVSSNYLTGPIPPGLGALSKLIHLNFSSNSFSSPIPSELGDLVNLVDFDLSINSLSGSVPQELRKLSKLQLMAIGDNLLSGTLPVDLFSAESQLQTLVLRENGFSGSLPDVCWSLPKLRILDIAKNNFTGLLPYSSYDSDQIAEMVDISSNTFYGELTPILRRFRIMDLSGNYFEGKLPDYVTGENVSVTSNCLRNERRQKPSAICAAFYKSRGLDFDDFGRPNLTQPTSKNASSGISRRTVIILAAVGGGVAFILLFVILPIILVLCMRHRRRAAQRGNNDRPKPAGEASQQPPKGAQTFDLSRLGNAFSYEQLLQATEEFNDANLIKRGHSGNLFRGFLENGIPVVIKKIDVREGKSEGYISELELFSKAGHQRLVPFLGHCLENESQKFLVYKFMRHGDLASSLFRKSENEGDGLKSLDWITRLKIALGAAEGLSYLHHECSPPLVHRDVQASSILLDDKFEVRLGSLSEAYAQGDAYQSRISRLLRLPQSSEPSSSGVTNAICSYDVYCFGKVLLELVTGKLGISSPDNALAKEYMEEALPYISTNEKELVTKILDPSLMVDEDLLEEVWAMAIIAKSCLNPKPTRRPLMRHIVNALENPLKVVREDTNSGSGSSRLRTNSSRGSWNAAIFGSWRQSASDVTAVQAGATTSGGGGGGGGNGLRNSGSQGSSGRNNNNNGNSSSSRRRQSSEIVPEPAAYGVVEDNL
>sp|O22938|Y2182_ARATH Leucine-rich repeat receptor-like tyrosine-protein kinase At2g41820 OS=Arabidopsis thaliana GN=At2g41820 PE=1 SV=1  
MTFWCMSILLIVGFLSKSELCEAQLSDEATLVAINRELGVPGWSSNGTDYCTWVGLKCGVNNSFVEMLDLSGLQLRGNVTLISDLRSLKHLDLSGNNFNGRIPTSFGNLSELEFLDLSLNRFVGAIPVEFGKLRGLRAFNISNNLLVGEIPDELKVLERLEEFQVSGNGLNGSIPHWVGNLSSLRVFTAYENDLVGEIPNGLGLVSELELLNLHSNQLEGKIPKGIFEKGKLKVLVLTQNRLTGELPEAVGICSGLSSIRIGNNELVGVIPRTIGNISGLTYFEADKNNLSGEIVAEFSKCSNLTLLNLAANGFAGTIPTELGQLINLQELILSGNSLFGEIPKSFLGSGNLNKLDLSNNRLNGTIPKELCSMPRLQYLLLDQNSIRGDIPHEIGNCVKLLQLQLGRNYLTGTIPPEIGRMRNLQIALNLSFNHLHGSLPPELGKLDKLVSLDVSNNLLTGSIPPLLKGMMSLIEVNFSNNLLNGPVPVFVPFQKSPNSSFLGNKELCGAPLSSSCGYSEDLDHLRYNHRVSYRIVLAVIGSGVAVFVSVTVVVLLFMMREKQEKAAAKNVDVEENVEDEQPAIIAGNVFLENLKQGIDLDAVVKATMKESNKLSTGTFSSVYKAVMPSGMIVSVKKLKSMDRAISHHQNKMIRELERLSKLCHDHLVRPIGFVIYEDVALLLHQHLPNGNLTQLIHESTKKPEYQPDWPMRLSIAVGAAEGLAFLHQVAIIHLDVSSSNVLLDSGYKAVLGEIEISKLLDPSRGTASISSVAGSFGYIPPEYAYTMQVTAPGNVYSYGVVLLEILTSRAPVEEEFGEGVDLVKWVHGASARGETPEQILDAKLSTVSFAWRREMLAALKVALLCTDITPAKRPKMKKVVEMLQEVKQIK
>sp|Q9ZUI0|Y2241_ARATH Putative leucine-rich repeat receptor-like serine/threonine-protein kinase At2g24130 OS=Arabidopsis thaliana GN=At2g24130 PE=2 SV=1  
MDYCSLLVVSFLITVMTVLASKENDHELIKNPQNSLSSWISSSSSSSSMLVDVCNWSGVKCNKESTQVIELDISGRDLGGEISPSIANLTGLTVLDLSRNFFVGKIPPEIGSLHETLKQLSLSENLLHGNIPQELGLLNRLVYLDLGSNRLNGSIPVQLFCNGSSSSLQYIDLSNNSLTGEIPLNYHCHLKELRFLLLWSNKLTGTVPSSLSNSTNLKWMDLESNMLSGELPSQVISKMPQLQFLYLSYNHFVSHNNNTNLEPFFASLANSSDLQELELAGNSLGGEITSSVRHLSVNLVQIHLDQNRIHGSIPPEISNLLNLTLLNLSSNLLSGPIPRELCKLSKLERVYLSNNHLTGEIPMELGDIPRLGLLDVSRNNLSGSIPDSFGNLSQLRRLLLYGNHLSGTVPQSLGKCINLEILDLSHNNLTGTIPVEVVSNLRNLKLYLNLSSNHLSGPIPLELSKMDMVLSVDLSSNELSGKIPPQLGSCIALEHLNLSRNGFSSTLPSSLGQLPYLKELDVSFNRLTGAIPPSFQQSSTLKHLNFSFNLLSGNVSDKGSFSKLTIESFLGDSLLCGSIKGMQACKKKHKYPSVLLPVLLSLIATPVLCVFGYPLVQRSRFGKNLTVYAKEEVEDEEKQNQNDPKYPRISYQQLIAATGGFNASSLIGSGRFGHVYKGVLRNNTKVAVKVLDPKTALEFSGSFKRECQILKRTRHRNLIRIITTCSKPGFNALVLPLMPNGSLERHLYPGEYSSKNLDLIQLVNICSDVAEGIAYLHHYSPVKVVHCDLKPSNILLDDEMTALVTDFGISRLVQGVEETVSTDDSVSFGSTDGLLCGSVGYIAPEYGMGKRASTHGDVYSFGVLLLEIVSGRRPTDVLVNEGSSLHEFMKSHYPDSLEGIIEQALSRWKPQGKPEKCEKLWREVILEMIELGLVCTQYNPSTRPDMLDVAHEMGRLKEYLFACPSLLHFSSQETQGEASS
>sp|O80623|Y2393_ARATH Probable receptor-like protein kinase At2g39360 OS=Arabidopsis thaliana GN=At2g39360 PE=1 SV=1  
MINLKLFLELKLCFLITLLCSSHISSVSDTFFINCGSPTNVTVNNRTFVSDNNLVQGFSVGTTDSNSGDESTLFQTARVFSDESSSTYRFPIEEHGWFLIRIYFLPLVSASQDLTTARFSVSAQNFTLIREYKPSTTSVVREYILNVTTDSLLLQFLPRTGSVSFINALEVLRLPETLIPEDAKLIGTQKDLKLSSHAMETVSRVNMGNLSVSRDQDKLWRQWDSDSAYKAHFGTPVMNLKAVNFSAGGITDDIAPVYVYGTATRLNSDLDPNTNANLTWTFKVEPGFDYFVRFHFCNIIVDPFGFERQIRFDIFVNSEKVRTIDMTEVLNGTFGAPFFVDAVMRKAKSREGFLNLSIGLVMDVSSYPVSFINGFEISKLSNDKRSLDAFDAILPDGSSSNKSSNTSVGLIAGLSAALCVALVFGVVVSWWCIRKRRRRNRQMQTVHSRGDDHQIKKNETGESLIFSSSKIGYRYPLALIKEATDDFDESLVIGVGGFGKVYKGVLRDKTEVAVKRGAPQSRQGLAEFKTEVEMLTQFRHRHLVSLIGYCDENSEMIIVYEYMEKGTLKDHLYDLDDKPRLSWRQRLEICVGAARGLHYLHTGSTRAIIHRDVKSANILLDDNFMAKVADFGLSKTGPDLDQTHVSTAVKGSFGYLDPEYLTRQQLTEKSDVYSFGVVMLEVVCGRPVIDPSLPREKVNLIEWAMKLVKKGKLEDIIDPFLVGKVKLEEVKKYCEVTEKCLSQNGIERPAMGDLLWNLEFMLQVQAKDEKAAMVDDKPEASVVGSTMQFSVNGVGDIAGVSMSKVFAQMVREETR
>sp|Q3EBR4|Y2394_ARATH Putative receptor-like protein kinase At2g30940 OS=Arabidopsis thaliana GN=At2g30940 PE=2 SV=2  
MQEWLEILLIHTLIDSSSLSPQRLRVMNRIISSQGSDLIKQKLSQHTSFFGIKLWILITASASIAFLLVLIISVLLCFIFHRRRCSQEPFRLRSKLCLPLSHIPLTNKQQIPYNRCGDDIESQRISQVGWSSARLSYYTRSFSSTGSFGSFNVFTFMEIKNVTDSFADDNVITKGDSSTVYRGILMGTVTVAVKRFLPSNSRYEDKDFITKAEMIANVRHKNVVRLLGYCIEGDERVLVYEYAEKGDLHEWLHGSAGRNRPLTWRKRMKIIQGVAKGLAYIHEDIEPKITHQDIRPSKILLDYQWNPKILDVGFIGHSDIPTLIPSPGNMDEKIDVYSFGNMIMELVSGRVSVDQSSPHVRVYLVDWIKEMVANHMIVDVLDPSLPEFPTIKELKRIVLISLRCVDPELKERPKMGDVIHMLQPHDLLLNNNAIQKAQKITRSHEVSAISIRQ
>sp|O64639|Y2559_ARATH Receptor-like serine/threonine-protein kinase At2g45590 OS=Arabidopsis thaliana GN=At2g45590 PE=2 SV=1  
MPSRLSPPDIPPLQPTPTVSDGHHRFQTLPLIIAGSLTLTGVLLILVTLLIYRRLYRNRTAPSDLISNSKSPQHYQCRRFSYSQLRRATNSFSESTHLGHGGFGSVYKADFPSGGDSLAVKVMDTSAGSLQGEREFHNELSLSSHLIGSPHVVSLLGFSSDRRGRKLILVYELMANRSLQDALLDRKCVELMDWNKRFEIATDIAKGIEFLHHCCDPIIIHGDIKPSNILLDSDFKAKIGDFGLARVKSEDFDTRILIEEEDKSKDVVEDNGSILEETESVITVFEEGNNVVNLSPETCGISVLTETVASPGEKSGLSPENCAVSILTVEVGAASPAMASIPSPETCAISVLTDTGLSPESSKLKVGSKRDWWWKQDNNGGSRGGIESGSVKDYVMEWIGSEIKKERPSNNKEWINNGDGSSSVSKKKKKEKKRKPREWWKEEFCEELTRKKRKKKKKKKRGLSSISSIDSWFHRDDGASSVHDHNLNPTKRKKRNSIDWWVDGLSGELKSVMGKKNSQDSGLWCDVNVQKSGGVSSTPSMRGTVCYIAPECGGGGVLSEKCDVYSFGVLLLVLVSGRRPLQVTASPMSEFERANLISWAKQLACNGKLLELVDKSIHSLEKEQAVLCITIALLCLQRSPVKRPTMKEIVEMLSGVSEPPHLPFEFSPSPPMGFPFKSRKKAR
>sp|O82318|Y2579_ARATH Probably inactive leucine-rich repeat receptor-like protein kinase At2g25790 OS=Arabidopsis thaliana GN=At2g25790 PE=1 SV=1  
MSTSHHHHHPPYLITTLFFLFLNFSCLHANELELLLSFKSSIQDPLKHLSSWSYSSTNDVCLWSGVVCNNISRVVSLDLSGKNMSGQILTAATFRLPFLQTINLSNNNLSGPIPHDIFTTSSPSLRYLNLSNNNFSGSIPRGFLPNLYTLDLSNNMFTGEIYNDIGVFSNLRVLDLGGNVLTGHVPGYLGNLSRLEFLTLASNQLTGGVPVELGKMKNLKWIYLGYNNLSGEIPYQIGGLSSLNHLDLVYNNLSGPIPPSLGDLKKLEYMFLYQNKLSGQIPPSIFSLQNLISLDFSDNSLSGEIPELVAQMQSLEILHLFSNNLTGKIPEGVTSLPRLKVLQLWSNRFSGGIPANLGKHNNLTVLDLSTNNLTGKLPDTLCDSGHLTKLILFSNSLDSQIPPSLGMCQSLERVRLQNNGFSGKLPRGFTKLQLVNFLDLSNNNLQGNINTWDMPQLEMLDLSVNKFFGELPDFSRSKRLKKLDLSRNKISGVVPQGLMTFPEIMDLDLSENEITGVIPRELSSCKNLVNLDLSHNNFTGEIPSSFAEFQVLSDLDLSCNQLSGEIPKNLGNIESLVQVNISHNLLHGSLPFTGAFLAINATAVEGNIDLCSENSASGLRPCKVVRKRSTKSWWLIITSTFAAFLAVLVSGFFIVLVFQRTHNVLEVKKVEQEDGTKWETQFFDSKFMKSFTVNTILSSLKDQNVLVDKNGVHFVVKEVKKYDSLPEMISDMRKLSDHKNILKIVATCRSETVAYLIHEDVEGKRLSQVLSGLSWERRRKIMKGIVEALRFLHCRCSPAVVAGNLSPENIVIDVTDEPRLCLGLPGLLCMDAAYMAPETREHKEMTSKSDIYGFGILLLHLLTGKCSSSNEDIESGVNGSLVKWARYSYSNCHIDTWIDSSIDTSVHQREIVHVMNLALKCTAIDPQERPCTNNVLQALESTSSSSSSCTTYLSKILSLA
>sp|O64477|Y2913_ARATH G-type lectin S-receptor-like serine/threonine-protein kinase At2g19130 OS=Arabidopsis thaliana GN=At2g19130 PE=2 SV=1  
MVSFLTLTSFFFICFFIHGSSAVDTISGDFTLSGDQTIVSSDGTYEMGFFKPGSSSNFYIGMWYKQLSQTILWVANRDKAVSDKNSSVFKISNGNLILLDGNYQTPVWSTGLNSTSSVSALEAVLQDDGNLVLRTGGSSLSANVLWQSFDHPGDTWLPGVKIRLDKRTGKSQRLTSWKSLEDPSPGLFSLELDESTAYKILWNGSNEYWSSGPWNPQSRIFDSVPEMRLNYIYNFSFFSNTTDSYFTYSIYNQLNVSRFVMDVSGQIKQFTWLEGNKAWNLFWSQPRQQCQVYRYCGSFGICSDKSEPFCRCPQGFRPMSQKDWDLKDYSAGCVRKTELQCSRGDINQFFRLPNMKLADNSEVLTRTSLSICASACQGDCSCKAYAYDEGSSKCLVWSKDVLNLQQLEDENSEGNIFYLRLAASDVPNVGASGKSNNKGLIFGAVLGSLGVIVLVLLVVILILRYRRRKRMRGEKGDGTLSAFSYRELQNATKNFSDKLGGGGFGSVFKGALPDSSDIAVKRLEGISQGEKQFRTEVVTIGTIQHVNLVRLRGFCSEGSKKLLVYDYMPNGSLDSHLFLNQVEEKIVLGWKLRFQIALGTARGLAYLHDECRDCIIHCDIKPENILLDSQFCPKVADFGLAKLVGRDFSRVLTTMRGTRGYLAPEWISGVAITAKADVYSYGMMLFELVSGRRNTEQSENEKVRFFPSWAATILTKDGDIRSLVDPRLEGDAVDIEEVTRACKVACWCIQDEESHRPAMSQVVQILEGVLEVNPPPFPRSIQALVVSDEDVVFFTESSSSSSHNSSQNHKHSSSSSSSKKMTNDNSSA
>sp|O65924|Y2921_ARATH Putative leucine-rich repeat receptor-like protein kinase At2g19210 OS=Arabidopsis thaliana GN=At2g19210 PE=2 SV=1  
MVHYNFLSLIIFACFFAVFVLLVRAQDQSGFVSIDCGIPEDSSYNDETTDIKYVSDAAFVESGTIHSIDPEFQTSSLEKQFQNVRSFPEGNRNCYDVKPPQGKGFKYLIRTRFMYGNYDNLGKAPDFDLYLGFNIWDSVTIDNATTIVTKEIIHTLRSDHVHVCLVDKNRGTPFLSALEIRLLKSNTYETPYDSLILFKRWDLGGLGALPVRYKDDVFDRIWIPLRFPKYTIFNASLTIDSNNNEGFQPARFVMNTATSPEDLSQDIIFSWEPKDPTWKYFVYMHFAEVVELPSNETREFKVLLNEKEINMSSFSPRYLYTDTLFVQNPVSGPKLEFRLQQTPRSTLPPIINAIETYRVNEFLQSPTDQQDVDAIMRIKSKYGVKKSWLGDPCAPVKYPWKDINCSYVDNESPRIISVNLSSSGLTGEIDAAFSNLTLLHILDLSNNSLTGKIPDFLGNLHNLTELNLEGNKLSGAIPVKLLERSNKKLILLRIDGNPDLCVSASCQISDEKTKKNVYIIPLVASVVGVLGLVLAIALFLLYKKRHRRGGSGGVRAGPLDTTKRYYKYSEVVKVTNNFERVLGQGGFGKVYHGVLNDDQVAVKILSESSAQGYKEFRAEVELLLRVHHKNLTALIGYCHEGKKMALIYEFMANGTLGDYLSGEKSYVLSWEERLQISLDAAQGLEYLHNGCKPPIVQRDVKPANILINEKLQAKIADFGLSRSVALDGNNQDTTAVAGTIGYLDPEYHLTQKLSEKSDIYSFGVVLLEVVSGQPVIARSRTTAENIHITDRVDLMLSTGDIRGIVDPKLGERFDAGSAWKITEVAMACASSSSKNRPTMSHVVAELKESVSRARAGGGSGASSVTDPAMTNFDSGMFPQAR
>sp|Q8LFN2|Y3037_ARATH Probable inactive leucine-rich repeat receptor-like protein kinase At3g03770 OS=Arabidopsis thaliana GN=At3g03770 PE=2 SV=1  
MEKLYCGMPLLLLVLLLASIDGSTQLQSSQSQTLLRLQQLLYYPKVLNSWNNYTDFCNSEPSPSLTVVCYEDSVTQLHIIGDNGTHMLPKSFSINSFVTTLVKLPDVKVLTFVSLGLWGWLPQKINRLSSLEILNVSSNFLFGPIPHELSSLATLQTLILDENMFSGELPDWIDSLPSLAVLSLRKNVLNGSLPSSLSSLSGLRVLALANNRFNGALPDLSHLTNLQVLDLEGNSFGPLFPRLSNKLVTLILSKNKFRSAVSAEEVSSLYQLQHLDLSYNTFVGPFPTSLMSLPAITYLNISHNKLTGRLSANLSCNSQLMFVDMSSNLLTGSLPTCLKPSSGTSRDVVYASNCLATTNEDQRPVSFCSNEALAVGILPQRRNKVSKVGIALGVTASILGVLLLAGALFVVLRRLNAKKTVTKSSPRLIRENASMGYTSKLLSDARYISQTMKLGGLGLPAYRTFSLEELEYATNNFESSAFMGEGSQGQIYRGRLKDGSFVAIRCLKMKKSCSTQNLMHHIELIAKLRHRHLVSVLGHCFECYLDDSTVSRMFFVFEYVPNGELRTWISDGHMGRLLTWEQRISVAIGVAKGIQFLHTGIVPGVYDNNLKMTDILLDNNLAAKLSSYNLPLLVEGLGKVGQVGSRSGPKGTPSIKDEDKIDIYDFGVILLELIVGRPLRAKSQVDVLKEQLQASISADDGARRSMVDPTVHRACSDQSLKTMMEICVRCLLKDPLERPSIEDVLWNLQFASQVQEGWLQNSNPSSNLGSPSPAASSLPPPSRLHVTTLESPRDSGCEEHER
>sp|C0LGN2|Y3148_ARATH Probable leucine-rich repeat receptor-like serine/threonine-protein kinase At3g14840 OS=Arabidopsis thaliana GN=LRR-RLK PE=1 SV=1  
MSLNRQLLFTYYFIVSLILFSDFVSSATLPKEEVDALQSVATALKKSNWNFSVDPCDETLSEGGWRNPNAAKGFEDAVTCNCSSVICHVTNIVLKAQDLQGSLPTDLSGLPFLQELDLTRNYLNGSIPPEWGASSLLNISLLGNRISGSIPKELGNLTTLSGLVLEYNQLSGKIPPELGNLPNLKRLLLSSNNLSGEIPSTFAKLTTLTDLRISDNQFTGAIPDFIQNWKGLEKLVIQASGLVGPIPSAIGLLGTLTDLRITDLSGPESPFPPLRNMTSMKYLILRNCNLTGDLPAYLGQNRKLKNLDLSFNKLSGPIPATYSGLSDVDFIYFTSNMLNGQVPSWMVDQGDTIDITYNNFSKDKTEECQQKSVNTFSSTSPLVANNSSNVSCLSKYTCPKTFYGLHINCGGNEITSNETKYDADTWDTPGYYDSKNGWVSSNTGNFLDDDRTNNGKSKWSNSSELKITNSSIDFRLYTQARLSAISLTYQALCLGKGNYTVNLHFAEIMFNEKNMYSNLGRRYFDIYVQGKREVKDFNIVDEAKGVGKAVVKKFPVMVTNGKLEIRLQWAGKGTQAIPVRGVYGPLISAVSVDPDFIPPKEPGTGTGGGSSVGTVVGSVIASTVFLVLLIGGILWWRGCLRPKSQMEKDFKNLDFQISSFSLRQIKVATDNFDPANKIGEGGFGPVHKGIMTDGTVIAVKQLSAKSKQGNREFLNEIAMISALQHPHLVKLYGCCVEGDQLLLVYEYLENNSLARALFGPQETQIPLNWPMRQKICVGIARGLAYLHEESRLKIVHRDIKATNVLLDKELNPKISDFGLAKLDEEENTHISTRVAGTYGYMAPEYAMRGHLTDKADVYSFGVVALEIVHGKSNTSSRSKADTFYLLDWVHVLREQNTLLEVVDPRLGTDYNKQEALMMIQIGMLCTSPAPGDRPSMSTVVSMLEGHSTVNVEKLLEASVNNEKDEESVRAMKRHYATIGEEEITNTTTTDGPFTSSSTSTANANDLYPVKLDSAYWNTRT
>sp|Q9LRP3|Y3174_ARATH Probable receptor-like protein kinase At3g17420 OS=Arabidopsis thaliana GN=At3g17420 PE=1 SV=1  
MTSQLKRTLTKRYGVLELWEIIVIALFAAFIVILVLSVWLSFRKKSKRSNATTLPVTQSPRFTEEIKEISVDHGSSNNNGTSYQTLDEKFVEDIENGDKFSGSLEKKPLVGSHLPPSTPSTTAPSPLLGLPEVSHIGWGHWFTLRDLQLATNHFSKESIIGDGGYGVVYHGTLTNKTPVAVKKLLNNPGQADKDFRVEVEAIGHVRHKNLVRLLGYCVEGTHRMLVYEYMNNGNLEQWLHGDMIHKGHLTWEARIKVLVGTAKALAYLHEAIEPKVVHRDIKSSNILMDDNFDAKLSDFGLAKLLGADSNYVSTRVMGTFGYVAPEYANSGLLNEKSDVYSYGVVLLEAITGRYPVDYARPKEEVHMVEWLKLMVQQKQFEEVVDKELEIKPTTSELKRALLTALRCVDPDADKRPKMSQVARMLESDEYPVMPREERRRRRNQNAETHRESTDTNKDNDITTDAKI
>sp|Q9LFG1|Y3359_ARATH Putative leucine-rich repeat receptor-like serine/threonine-protein kinase At3g53590 OS=Arabidopsis thaliana GN=At3g53590 PE=3 SV=2  
MIPPNINVLIRSICINLVTSLPLNFAYIFIHFAVNALREIKRSLIDPMRNLSNWAKGDPCNSNWTGIICFGRSHNDGHFHVRELQLMRLNLSGELAPEVGQLLYLEILDVMWNNLTGRIPLEIGRISSLKLLLLNGNKFTGSLPPELGNLQNLNRLQVDENNITGSVPFSFGNLRSIKHLHLNNNTISGEIPVELSKLPKLVHMILDNNNLTGTLPLELAQLPSLTILQLDNNNFEGSTIPEAYGHFSRLVKLSLRNCGLQGSIPDLSRIENLSYLDLSWNHLTGTIPESKLSDNMTTIELSYNHLTGSIPQSFSDLNSLQLLSLENNSLSGSVPTEIWQDKSFENNKLQVYDLNNNFSDATGNLRTPDNVTLYLRGNPICKSTSIPMVTQFFEYICGEKKQTSTNSNTPCSNVSCPFENVKVSPGICLCTAPLSIDYRLKSPSFFFFTPYIERQFREYITSSLQLETHQLAIDRLVDENRLRPRMYLKLVPKGRITFNKSEVIRIRDRFMSWSFNKTDFFGPYELLDFPLQGPYADLLAQTSGIRTIVWMMIVAGSVVAATVLSVTATLLYVRKRRENSHTLTKKRVFRTISREIKGVKKFSFVELSDATNGFDSSTLIGRGSYGKVYKGILSNKTEVAIKRGEETSLQSEKEFLNEIDLLSRLHHRNLVSLIGYSSDIGEQMLVYEYMPNGNVRDWLSANAADTLSFSMRSHVALGSAKGILYLHTEANPPVIHRDIKTSNILLDCQLHAKVADFGLSRLAPAFGEGDGEPAHVSTVVRGTPGYLDPEYFMTQQLTVRSDVYSFGVVLLELLTGMHPFFEGTHIIREVRTANECGTVLSVADSRMGQCSPDKVKKLAELALWCCEDRPETRPPMSKVVKELEGICQSVREPEMFSETTKLLCSKTSPSSSSVPSPLSLLPGSNLDSGFFHAVKPR
>sp|Q9SD62|Y3471_ARATH Putative receptor-like protein kinase At3g47110 OS=Arabidopsis thaliana GN=At3g47110 PE=3 SV=1  
MGVPCIVMRLILVSALLVSVSLEHSDMVCAQTIRLTEETDKQALLEFKSQVSETSRVVLGSWNDSLPLCSWTGVKCGLKHRRVTGVDLGGLKLTGVVSPFVGNLSFLRSLNLADNFFHGAIPSEVGNLFRLQYLNMSNNLFGGVIPVVLSNCSSLSTLDLSSNHLEQGVPLEFGSLSKLVLLSLGRNNLTGKFPASLGNLTSLQMLDFIYNQIEGEIPGDIARLKQMIFFRIALNKFNGVFPPPIYNLSSLIFLSITGNSFSGTLRPDFGSLLPNLQILYMGINSFTGTIPETLSNISSLRQLDIPSNHLTGKIPLSFGRLQNLLLLGLNNNSLGNYSSGDLDFLGALTNCSQLQYLNVGFNKLGGQLPVFIANLSTQLTELSLGGNLISGSIPHGIGNLVSLQTLDLGENLLTGKLPPSLGELSELRKVLLYSNGLSGEIPSSLGNISGLTYLYLLNNSFEGSIPSSLGSCSYLLDLNLGTNKLNGSIPHELMELPSLVVLNVSFNLLVGPLRQDIGKLKFLLALDVSYNKLSGQIPQTLANCLSLEFLLLQGNSFVGPIPDIRGLTGLRFLDLSKNNLSGTIPEYMANFSKLQNLNLSLNNFDGAVPTEGVFRNTSAMSVFGNINLCGGIPSLQLQPCSVELPRRHSSVRKIITICVSAVMAALLLLCLCVVYLCWYKLRVKSVRANNNENDRSFSPVKSFYEKISYDELYKTTGGFSSSNLIGSGNFGAVFKGFLGSKNKAVAIKVLNLCKRGAAKSFIAECEALGGIRHRNLVKLVTICSSSDFEGNDFRALVYEFMPNGNLDMWLHPDEIEETGNPSRTLGLFARLNIAIDVASALVYLHTYCHNPIAHCDIKPSNILLDKDLTAHVSDFGLAQLLLKFDRDTFHIQFSSAGVRGTIGYAAPEYGMGGHPSIMGDVYSFGIVLLEIFTGKRPTNKLFVDGLTLHSFTKSALQKRQALDITDETILRGAYAQHFNMVECLTLVFRVGVSCSEESPVNRISMAEAISKLVSIRESFFRDEET
>sp|C0LGP4|Y3475_ARATH Probable LRR receptor-like serine/threonine-protein kinase At3g47570 OS=Arabidopsis thaliana GN=At3g47570 PE=1 SV=1  
MRLFLLLAFNALMLLETHGFTDETDRQALLQFKSQVSEDKRVVLSSWNHSFPLCNWKGVTCGRKNKRVTHLELGRLQLGGVISPSIGNLSFLVSLDLYENFFGGTIPQEVGQLSRLEYLDMGINYLRGPIPLGLYNCSRLLNLRLDSNRLGGSVPSELGSLTNLVQLNLYGNNMRGKLPTSLGNLTLLEQLALSHNNLEGEIPSDVAQLTQIWSLQLVANNFSGVFPPALYNLSSLKLLGIGYNHFSGRLRPDLGILLPNLLSFNMGGNYFTGSIPTTLSNISTLERLGMNENNLTGSIPTFGNVPNLKLLFLHTNSLGSDSSRDLEFLTSLTNCTQLETLGIGRNRLGGDLPISIANLSAKLVTLDLGGTLISGSIPYDIGNLINLQKLILDQNMLSGPLPTSLGKLLNLRYLSLFSNRLSGGIPAFIGNMTMLETLDLSNNGFEGIVPTSLGNCSHLLELWIGDNKLNGTIPLEIMKIQQLLRLDMSGNSLIGSLPQDIGALQNLGTLSLGDNKLSGKLPQTLGNCLTMESLFLEGNLFYGDIPDLKGLVGVKEVDLSNNDLSGSIPEYFASFSKLEYLNLSFNNLEGKVPVKGIFENATTVSIVGNNDLCGGIMGFQLKPCLSQAPSVVKKHSSRLKKVVIGVSVGITLLLLLFMASVTLIWLRKRKKNKETNNPTPSTLEVLHEKISYGDLRNATNGFSSSNMVGSGSFGTVYKALLLTEKKVVAVKVLNMQRRGAMKSFMAECESLKDIRHRNLVKLLTACSSIDFQGNEFRALIYEFMPNGSLDMWLHPEEVEEIHRPSRTLTLLERLNIAIDVASVLDYLHVHCHEPIAHCDLKPSNVLLDDDLTAHVSDFGLARLLLKFDEESFFNQLSSAGVRGTIGYAAPEYGVGGQPSINGDVYSFGILLLEMFTGKRPTNELFGGNFTLNSYTKSALPERILDIVDESILHIGLRVGFPVVECLTMVFEVGLRCCEESPMNRLATSIVVKELISIRERFFKASRTTWR
>sp|Q8H186|Y3545_ARATH Probable receptor-like protein kinase At3g55450 OS=Arabidopsis thaliana GN=At3g55450 PE=1 SV=1  
MGSCLSSRVLNKSSSGLDDLHLSSCKSSSSATAHKTEGEILSSTTVKSFSFNELKLATRNFRSDSVVGEGGFGCVFRGWLDETTLTPTKSSSGLVIAVKRLNPDGFQGHREWLTEINYLGQLSHPNLVKLIGYCLEDEQRLLVYEFMHKGSLENHLFANGNKDFKPLSWILRIKVALDAAKGLAFLHSDPVKVIYRDIKASNILLDSDFNAKLSDFGLARDGPMGEQSYVSTRVMGTFGYAAPEYVSTGHLNARSDVYSFGVVLLELLCGRQALDHNRPAKEQNLVDWARPYLTSRRKVLLIVDTRLNSQYKPEGAVRLASIAVQCLSFEPKSRPTMDQVVRALVQLQDSVVKPANVDPLKVKDTKKLVGLKTEDKYQRNGLNKKTVGL
>sp|Q9LYN6|Y3565_ARATH Probable inactive receptor-like protein kinase At3g56050 OS=Arabidopsis thaliana GN=At3g56050 PE=2 SV=1  
MSNNWKSVRLRLQNRTLVFLLVILSFGSCYSLKSQGDGFLESVTKDLWSDIDAEDLRAVGFHRKLLGRFRNPYTHLNAFRDRPVARATPPSSSVSTRPDAKRSSTLPPPQKSPPAQHVSAPPPFVHHVTLPSLTSSSKTSSNSTIPIVAGCIAGAVFILLLATGVFFFKSKAGKSVNPWRTGLSGQLQKVFITGVPKLKRSEIEAACEDFSNVIGSCPIGTLFKGTLSSGVEIAVASVATASAKEWTNNIEMQFRKKIEMLSKINHKNFVNLLGYCEEEEPFTRILVFEYASNGTVFEHLHYKESEHLDWVMRLRIAMGIAYCLDHMHGLKPPIVHSNLLSSSVQLTEDYAVKIADFNFGYLKGPSETESSTNALIDTNISETTQEDNVHSFGLLLFELMTGKLPESVQKGDSIDTGLAVFLRGKTLREMVDPTIESFDEKIENIGEVIKSCIRADAKQRPIMKEVTGRLREITGLSPDDTIPKLSPLWWAELEVLSTA
>sp|Q9SD53|Y3720_ARATH UPF0481 protein At3g47200 OS=Arabidopsis thaliana GN=At3g47200 PE=1 SV=1  
MADKTDIISSSSDKASPPPPSAFRNYLSSGSKEPVLLLESAGKESCCIFRVPESFVALNPKAYKPKVVSIGPYHYGEKHLQMIQQHKPRLLQLFLDEAKKKDVEENVLVKAVVDLEDKIRKSYSEELKTGHDLMFMMVLDGCFILMVFLIMSGNIELSEDPIFSIPWLLSSIQSDLLLLENQVPFFVLQTLYVGSKIGVSSDLNRIAFHFFKNPIDKEGSYWEKHRNYKAKHLLDLIRETFLPNTSESDKASSPHVQVQLHEGKSGNVPSVDSKAVPLILSAKRLRLQGIKFRLRRSKEDSILNVRLKKNKLQIPQLRFDGFISSFFLNCVAFEQFYTDSSNEITTYIVFMGCLLNNEEDVTFLRNDKLIIENHFGSNNEVSEFFKTISKDVVFEVDTSYLNNVFKGVNEYTKKWYNGLWAGFRHTHFESPWTFLSSCAVLFVILLTMLQSTVAILSYLNDKKGNGNAAPPPLGLP
>sp|Q8VYT3|Y4052_ARATH Probable LRR receptor-like serine/threonine-protein kinase At4g30520 OS=Arabidopsis thaliana GN=At4g30520 PE=2 SV=1  
MVVVTKKTMKIQIHLLYSFLFLCFSTLTLSSEPRNPEVEALISIRNNLHDPHGALNNWDEFSVDPCSWAMITCSPDNLVIGLGAPSQSLSGGLSESIGNLTNLRQVSLQNNNISGKIPPELGFLPKLQTLDLSNNRFSGDIPVSIDQLSSLQYLRLNNNSLSGPFPASLSQIPHLSFLDLSYNNLSGPVPKFPARTFNVAGNPLICRSNPPEICSGSINASPLSVSLSSSSGRRSNRLAIALSVSLGSVVILVLALGSFCWYRKKQRRLLILNLNDKQEEGLQGLGNLRSFTFRELHVYTDGFSSKNILGAGGFGNVYRGKLGDGTMVAVKRLKDINGTSGDSQFRMELEMISLAVHKNLLRLIGYCATSGERLLVYPYMPNGSVASKLKSKPALDWNMRKRIAIGAARGLLYLHEQCDPKIIHRDVKAANILLDECFEAVVGDFGLAKLLNHADSHVTTAVRGTVGHIAPEYLSTGQSSEKTDVFGFGILLLELITGLRALEFGKTVSQKGAMLEWVRKLHEEMKVEELLDRELGTNYDKIEVGEMLQVALLCTQYLPAHRPKMSEVVLMLEGDGLAERWAASHNHSHFYHANISFKTISSLSTTSVSRLDAHCNDPTYQMFGSSAFDDDDDHQPLDSFAMELSGPR
>sp|Q9T058|Y4119_ARATH G-type lectin S-receptor-like serine/threonine-protein kinase At4g11900 OS=Arabidopsis thaliana GN=At4g11900 PE=2 SV=1  
MQICKKNVFLLYYGVLVFLSFQVSSSTDTISTNQPLSGFETIVSSGDIFELGLFTPTPDTYDHRNYYIGMWYRHVSPQTIVWVANRESPLGGDASTYLLKILDGNLILHDNISATRKSHTEGTSRRSPQKISEGNLLFHETVWSTGVNSSMSKDVQAVLFDSGNLVLRDGPNSSAAVLWQSFDHPSDTWLPGGKIRLGSQLFTSWESLIDPSPGRYSLEFDPKLHSLVTVWNRSKSYWSSGPLYDWLQSFKGFPELQGTKLSFTLNMDESYITFSVDPQSRYRLVMGVSGQFMLQVWHVDLQSWRVILSQPDNRCDVYNSCGSFGICNENREPPPCRCVPGFKREFSQGSDDSNDYSGGCKRETYLHCYKRNDEFLPIENMKLATDPTTASVLTSGTFRTCASRCVADCSCQAYANDGNKCLVWTKDAFNLQQLDANKGHTFFLRLASSNISTANNRKTEHSKGKSIVLPLVLASLVATAACFVGLYCCISSRIRRKKKQRDEKHSRELLEGGLIDDAGENMCYLNLHDIMVATNSFSRKKKLGEGGFGPVYKGKLPNGMEVAIKRLSKKSSQGLTEFKNEVVLIIKLQHKNLVRLLGYCVEGDEKLLIYEYMSNKSLDGLLFDSLKSRELDWETRMKIVNGTTRGLQYLHEYSRLRIIHRDLKASNILLDDEMNPKISDFGTARIFGCKQIDDSTQRIVGTFGYMSPEYALGGVISEKSDIYSFGVLLLEIISGKKATRFVHNDQKHSLIAYEWESWCETKGVSIIDEPMCCSYSLEEAMRCIHIALLCVQDHPKDRPMISQIVYMLSNDNTLPIPKQPTFSNVLNGDQQLDYVFSINEATQTELEAR
>sp|Q9ZR08|Y4230_ARATH G-type lectin S-receptor-like serine/threonine-protein kinase At4g03230 OS=Arabidopsis thaliana GN=At4g03230 PE=2 SV=3  
MILSVFFYMFLLHIRRLDCFVAVQDSKTLFKGSTLINDSHGETLVSAGQRFELGFFTPNGSSDERRYLGIWFYNLHPLTVVWVANRESPVLDRSCIFTISKDGNLEVIDSKGRVYWDTGVKPSSVSAERMVKLMDNGNLVLISDGNEANVVWQSFQNPTDTFLPGMRMDENMTLSSWRSFNDPSHGNFTFQMDQEEDKQFIIWKRSMRYWKSGISGKFIGSDEMPYAISYFLSNFTETVTVHNASVPPLFTSLYTNTRFTMSSSGQAQYFRLDGERFWAQIWAEPRDECSVYNACGNFGSCNSKNEEMCKCLPGFRPNFLEKWVKGDFSGGCSRESRICGKDGVVVGDMFLNLSVVEVGSPDSQFDAHNEKECRAECLNNCQCQAYSYEEVDILQSNTKCWIWLEDLNNLKEGYLGSRNVFIRVAVPDIGSHVERGRGRYGEAKTPVVLIIVVTFTSAAILVVLSSTASYVFLQRRKVNKELGSIPRGVHLCDSERHIKELIESGRFKQDDSQGIDVPSFELETILYATSNFSNANKLGQGGFGPVYKGMFPGDQEIAVKRLSRCSGQGLEEFKNEVVLIAKLQHRNLVRLLGYCVAGEEKLLLYEYMPHKSLDFFIFDRKLCQRLDWKMRCNIILGIARGLLYLHQDSRLRIIHRDLKTSNILLDEEMNPKISDFGLARIFGGSETSANTNRVVGTYGYMSPEYALEGLFSFKSDVFSFGVVVIETISGKRNTGFHEPEKSLSLLGHAWDLWKAERGIELLDQALQESCETEGFLKCLNVGLLCVQEDPNDRPTMSNVVFMLGSSEAATLPTPKQPAFVLRRCPSSSKASSSTKPETCSENELTITLEDGR
>sp|C0LGR3|Y4265_ARATH Probable LRR receptor-like serine/threonine-protein kinase At4g26540 OS=Arabidopsis thaliana GN=At4g26540 PE=1 SV=1  
MPPNIYRLSFFSSLLCFFFIPCFSLDQQGQALLSWKSQLNISGDAFSSWHVADTSPCNWVGVKCNRRGEVSEIQLKGMDLQGSLPVTSLRSLKSLTSLTLSSLNLTGVIPKEIGDFTELELLDLSDNSLSGDIPVEIFRLKKLKTLSLNTNNLEGHIPMEIGNLSGLVELMLFDNKLSGEIPRSIGELKNLQVLRAGGNKNLRGELPWEIGNCENLVMLGLAETSLSGKLPASIGNLKRVQTIAIYTSLLSGPIPDEIGYCTELQNLYLYQNSISGSIPTTIGGLKKLQSLLLWQNNLVGKIPTELGNCPELWLIDFSENLLTGTIPRSFGKLENLQELQLSVNQISGTIPEELTNCTKLTHLEIDNNLITGEIPSLMSNLRSLTMFFAWQNKLTGNIPQSLSQCRELQAIDLSYNSLSGSIPKEIFGLRNLTKLLLLSNDLSGFIPPDIGNCTNLYRLRLNGNRLAGSIPSEIGNLKNLNFVDISENRLVGSIPPAISGCESLEFLDLHTNSLSGSLLGTTLPKSLKFIDFSDNALSSTLPPGIGLLTELTKLNLAKNRLSGEIPREISTCRSLQLLNLGENDFSGEIPDELGQIPSLAISLNLSCNRFVGEIPSRFSDLKNLGVLDVSHNQLTGNLNVLTDLQNLVSLNISYNDFSGDLPNTPFFRRLPLSDLASNRGLYISNAISTRPDPTTRNSSVVRLTILILVVVTAVLVLMAVYTLVRARAAGKQLLGEEIDSWEVTLYQKLDFSIDDIVKNLTSANVIGTGSSGVVYRITIPSGESLAVKKMWSKEESGAFNSEIKTLGSIRHRNIVRLLGWCSNRNLKLLFYDYLPNGSLSSRLHGAGKGGCVDWEARYDVVLGVAHALAYLHHDCLPTIIHGDVKAMNVLLGPHFEPYLADFGLARTISGYPNTGIDLAKPTNRPPMAGSYGYMAPEHASMQRITEKSDVYSYGVVLLEVLTGKHPLDPDLPGGAHLVKWVRDHLAEKKDPSRLLDPRLDGRTDSIMHEMLQTLAVAFLCVSNKANERPLMKDVVAMLTEIRHIDVGRSETEKIKAGGCGSKEPQQFMSNEKIINSHGSSNCSFAFSDDSV
>sp|C0LGQ9|Y4294_ARATH Probable LRR receptor-like serine/threonine-protein kinase At4g20940 OS=Arabidopsis thaliana GN=At4g20940 PE=1 SV=1  
MGQLPSQDIMALLEFKKGIKHDPTGFVLNSWNDESIDFNGCPSSWNGIVCNGGNVAGVVLDNLGLTADADFSLFSNLTKLVKLSMSNNSLSGVLPNDLGSFKSLQFLDLSDNLFSSSLPKEIGRSVSLRNLSLSGNNFSGEIPESMGGLISLQSLDMSSNSLSGPLPKSLTRLNDLLYLNLSSNGFTGKMPRGFELISSLEVLDLHGNSIDGNLDGEFFLLTNASYVDISGNRLVTTSGKLLPGVSESIKHLNLSHNQLEGSLTSGFQLFQNLKVLDLSYNMLSGELPGFNYVYDLEVLKLSNNRFSGSLPNNLLKGDSLLLTTLDLSGNNLSGPVSSIMSTTLHTLDLSSNSLTGELPLLTGGCVLLDLSNNQFEGNLTRWSKWENIEYLDLSQNHFTGSFPDATPQLLRANHLNLSYNKLTGSLPERIPTHYPKLRVLDISSNSLEGPIPGALLSMPTLEEIHLQNNGMTGNIGPLPSSGSRIRLLDLSHNRFDGDLPGVFGSLTNLQVLNLAANNLSGSLPSSMNDIVSLSSLDVSQNHFTGPLPSNLSSNIMAFNVSYNDLSGTVPENLKNFPPPSFYPGNSKLVLPAGSPGSSASEASKNKSTNKLVKVVIIVSCAVALIILILVAILLFCICKSRRREERSITGKETNRRAQTIPSGSGGGMVVSAEDLVASRKGSSSEILSPDEKLAVATGFSPSKTSNLSWSPGSGDSFPADQQLARLDVRSPDRLVGELHFLDDSIKLTPEELSRAPAEVLGRSSHGTSYRATLDNGVFLTVKWLREGVAKQRKEFAKEVKKFSNIRHPNVVTLRGYYWGPTQHEKLILSDYISPGSLASFLYDRPGRKGPPLAWTQRLKIAVDVARGLNYLHFDRAVPHGNLKATNILLDGAELNARVADYCLHRLMTQAGTVEQILDAGILGYRAPELAASRKPLPSFKSDVYAFGVILLEILTGRCAGDVITGEQEGVDLTDWVRLRVAEGRGAECFDSVLTQEMGSDPVTEKGMKEVLGIALRCIRSVSERPGIKTIYEDLSSI
>sp|Q6NKZ9|Y4345_ARATH Probable receptor-like serine/threonine-protein kinase At4g34500 OS=Arabidopsis thaliana GN=At4g34500 PE=2 SV=1  
MSDSGGGSHKSSTTKPSVFGLNLYLVIAICSVFILLISLLIFLFVCLNRVSRARRMRVKHSSGSIPLVSKEISEIKTVGKFINSDDSKGKIGNEVVVVVSATSKEATSGFDTLSVASSGDVGTSEAMGWGKWYSLKDLEIATRGFSDDNMIGEGGYGVVYRADFSDGSVAAVKNLLNNKGQAEKEFKVEVEAIGKVRHKNLVGLMGYCADSAQSQRMLVYEYIDNGNLEQWLHGDVGPVSPLTWDIRMKIAIGTAKGLAYLHEGLEPKVVHRDVKSSNILLDKKWNAKVSDFGLAKLLGSETSYVTTRVMGTFGYVSPEYASTGMLNECSDVYSFGVLLMEIITGRSPVDYSRPPGEMNLVDWFKGMVASRRGEEVIDPKIKTSPPPRALKRALLVCLRCIDLDSSKRPKMGQIIHMLEAEDFPFRPEHRSNQERSK
>sp|C0LGS2|Y4361_ARATH Probable LRR receptor-like serine/threonine-protein kinase At4g36180 OS=Arabidopsis thaliana GN=At4g36180 PE=1 SV=1  
MAMDISLFFIFLVIYAPLVSYADESQAEIDALTAFKLNLHDPLGALTSWDPSTPAAPCDWRGVGCTNHRVTEIRLPRLQLSGRISDRISGLRMLRKLSLRSNSFNGTIPTSLAYCTRLLSVFLQYNSLSGKLPPAMRNLTSLEVFNVAGNRLSGEIPVGLPSSLQFLDISSNTFSGQIPSGLANLTQLQLLNLSYNQLTGEIPASLGNLQSLQYLWLDFNLLQGTLPSAISNCSSLVHLSASENEIGGVIPAAYGALPKLEVLSLSNNNFSGTVPFSLFCNTSLTIVQLGFNAFSDIVRPETTANCRTGLQVLDLQENRISGRFPLWLTNILSLKNLDVSGNLFSGEIPPDIGNLKRLEELKLANNSLTGEIPVEIKQCGSLDVLDFEGNSLKGQIPEFLGYMKALKVLSLGRNSFSGYVPSSMVNLQQLERLNLGENNLNGSFPVELMALTSLSELDLSGNRFSGAVPVSISNLSNLSFLNLSGNGFSGEIPASVGNLFKLTALDLSKQNMSGEVPVELSGLPNVQVIALQGNNFSGVVPEGFSSLVSLRYVNLSSNSFSGEIPQTFGFLRLLVSLSLSDNHISGSIPPEIGNCSALEVLELRSNRLMGHIPADLSRLPRLKVLDLGQNNLSGEIPPEISQSSSLNSLSLDHNHLSGVIPGSFSGLSNLTKMDLSVNNLTGEIPASLALISSNLVYFNVSSNNLKGEIPASLGSRINNTSEFSGNTELCGKPLNRRCESSTAEGKKKKRKMILMIVMAAIGAFLLSLFCCFYVYTLLKWRKKLKQQSTTGEKKRSPGRTSAGSRVRSSTSRSSTENGEPKLVMFNNKITLAETIEATRQFDEENVLSRTRYGLLFKANYNDGMVLSIRRLPNGSLLNENLFKKEAEVLGKVKHRNITVLRGYYAGPPDLRLLVYDYMPNGNLSTLLQEASHQDGHVLNWPMRHLIALGIARGLGFLHQSNMVHGDIKPQNVLFDADFEAHISDFGLDRLTIRSPSRSAVTANTIGTLGYVSPEATLSGEITRESDIYSFGIVLLEILTGKRPVMFTQDEDIVKWVKKQLQRGQVTELLEPGLLELDPESSEWEEFLLGIKVGLLCTATDPLDRPTMSDVVFMLEGCRVGPDVPSSADPTSQPSPA
>sp|Q944A7|Y4523_ARATH Probable serine/threonine-protein kinase At4g35230 OS=Arabidopsis thaliana GN=At4g35230 PE=1 SV=1  
MGCCQSLFSGDNPLGKDGVQPQPLSQNNHGGATTADNGGSGGASGVGGGGGGGGIPSFSEFSFADLKAATNNFSSDNIVSESGEKAPNLVYKGRLQNRRWIAVKKFTKMAWPEPKQFAEEAWGVGKLRHNRLANLIGYCCDGDERLLVAEFMPNDTLAKHLFHWENQTIEWAMRLRVGYYIAEALDYCSTEGRPLYHDLNAYRVLFDEDGDPRLSCFGLMKNSRDGKSYSTNLAYTPPEYLRNGRVTPESVTYSFGTVLLDLLSGKHIPPSHALDMIRGKNIILLMDSHLEGKFSTEEATVVVELASQCLQYEPRERPNTKDLVATLAPLQTKSDVPSYVMLGIKKQEEAPSTPQRPLSPLGEACSRMDLTAIHQILVMTHYRDDEGTNELSFQEWTQQMKDMLDARKRGDQSFREKDFKTAIDCYSQFIDVGTMVSPTVFGRRSLCYLLCDQPDAALRDAMQAQCVYPDWPTAFYMQSVALAKLNMNTDAADMLNEAAQLEEKRQRGGRGS
>sp|Q9STJ8|Y4539_ARATH Receptor-like serine/threonine-protein kinase At4g25390 OS=Arabidopsis thaliana GN=At4g25390 PE=1 SV=1  
MPSRSISAPVPVLAPAPIVSSLVPAAPSGHQNKTTRIFPPFVVAGAGAGFSLFITLSVCFCKFSRKRSSPPAENASSSPRRPSPREFSYSSLRRATGSFSQANRLGQGGFGVVFRGTISGGENVAVKVMDSGSLQGEGEFQNELFFAAKLDSPHVVPVIGFSHDRKRRRLLLVYKLMDNGNLQDALLHRRCPELMDWNRRFLVAVNIADGIKHLHSLEPPVIHGDIKPSNVLLDSLFSAKIADFGLARLKAEQVEISVAPERDGDGSMVEEVESVVTTVTGYEDFNFGLVDQSPESVAKVPGSVSASPEATTVVSVSPEMGEKTDEDGGSVVVMKKGKESESKDWWWKQESNVERGRVKEYVMQWIGSEVKKERPSRSDWIEAAALSSSSSKKLEKKTSKRLDWWLSLEEEDENKKKKKRRMVREWWKDEYRRELAKKRKKKKKMTLEAEFCSDDGSSSVSQWRRGSGSGSSIDWWLDGLSGERWLRARGNSHDSVSGEIAKSCGISSTPSMRGTVCYAAPEYCNLDNNVSEKCDVYSYGVLLLVLISGRRPLEMTGSASEIQRANLMSWARKLARRGKLVDLVDQKLQNLDQEQAVLCIKVALLCLQRLPISRPSMKEVLGMLKGEVNLPELPSEFSPSPPLKTTRKQRR
>sp|Q8VZG8|Y4885_ARATH Probable LRR receptor-like serine/threonine-protein kinase At4g08850 OS=Arabidopsis thaliana GN=At4g08850 PE=1 SV=3  
MNKTNPERKISLTSFKERMACKEKPRDLQVLLIISIVLSCSFAVSATVEEANALLKWKSTFTNQTSSSKLSSWVNPNTSSFCTSWYGVACSLGSIIRLNLTNTGIEGTFEDFPFSSLPNLTFVDLSMNRFSGTISPLWGRFSKLEYFDLSINQLVGEIPPELGDLSNLDTLHLVENKLNGSIPSEIGRLTKVTEIAIYDNLLTGPIPSSFGNLTKLVNLYLFINSLSGSIPSEIGNLPNLRELCLDRNNLTGKIPSSFGNLKNVTLLNMFENQLSGEIPPEIGNMTALDTLSLHTNKLTGPIPSTLGNIKTLAVLHLYLNQLNGSIPPELGEMESMIDLEISENKLTGPVPDSFGKLTALEWLFLRDNQLSGPIPPGIANSTELTVLQLDTNNFTGFLPDTICRGGKLENLTLDDNHFEGPVPKSLRDCKSLIRVRFKGNSFSGDISEAFGVYPTLNFIDLSNNNFHGQLSANWEQSQKLVAFILSNNSITGAIPPEIWNMTQLSQLDLSSNRITGELPESISNINRISKLQLNGNRLSGKIPSGIRLLTNLEYLDLSSNRFSSEIPPTLNNLPRLYYMNLSRNDLDQTIPEGLTKLSQLQMLDLSYNQLDGEISSQFRSLQNLERLDLSHNNLSGQIPPSFKDMLALTHVDVSHNNLQGPIPDNAAFRNAPPDAFEGNKDLCGSVNTTQGLKPCSITSSKKSHKDRNLIIYILVPIIGAIIILSVCAGIFICFRKRTKQIEEHTDSESGGETLSIFSFDGKVRYQEIIKATGEFDPKYLIGTGGHGKVYKAKLPNAIMAVKKLNETTDSSISNPSTKQEFLNEIRALTEIRHRNVVKLFGFCSHRRNTFLVYEYMERGSLRKVLENDDEAKKLDWGKRINVVKGVAHALSYMHHDRSPAIVHRDISSGNILLGEDYEAKISDFGTAKLLKPDSSNWSAVAGTYGYVAPELAYAMKVTEKCDVYSFGVLTLEVIKGEHPGDLVSTLSSSPPDATLSLKSISDHRLPEPTPEIKEEVLEILKVALLCLHSDPQARPTMLSISTAFS
>sp|Q9FHD7|Y5126_ARATH Probable serine/threonine-protein kinase At5g41260 OS=Arabidopsis thaliana GN=At5g41260 PE=1 SV=1  
MGCEVSKLSALCCVSESGRSNPDVTGLDEEGRGESNDLPQFREFSIETIRNATSGFAAENIVSEHGERAPNVVYKGKLENQRRIAVKRFNRKSWPDSRQFLEEAKAVGQLRNHRMANLLGCCYEDEERLLIAEFMPNETLAKHLFHWESQPMKWAMRLRVALHIAQALEYCTSKGRALYHDLNAYRVLFDDDANPRLSCFGLMKNSRDGKSYSTNLAFTPPEYLRTGRVTPESVIYSFGTLLLDLLSGKHIPPSHALDLIRDRNIQMLMDSGLEGQFSSDDGTELIRLASRCLQYEPRERPNPKSLVSAMIPLQKDLEIASHQLLGVPNSATTTALSPLGEACLRSDLTAIHEIIEKLGYKDDEGATTELSFQMWTDQMQDTLVFKKKGDSAFRHKDFAKAIECYSQFIEVGTMGSPTVHARQSLCYLMNDMPREALNNAMQAQVISPAWHIASYLQAVALSALGQENEAHTALKDGAMLESKRNPL
>sp|C0LGT1|Y5129_ARATH Probable LRR receptor-like serine/threonine-protein kinase At5g10290 OS=Arabidopsis thaliana GN=At5g10290 PE=1 SV=1  
MRMFSLQKMAMAFTLLFFACLCSFVSPDAQGDALFALRISLRALPNQLSDWNQNQVNPCTWSQVICDDKNFVTSLTLSDMNFSGTLSSRVGILENLKTLTLKGNGITGEIPEDFGNLTSLTSLDLEDNQLTGRIPSTIGNLKKLQFLTLSRNKLNGTIPESLTGLPNLLNLLLDSNSLSGQIPQSLFEIPKYNFTSNNLNCGGRQPHPCVSAVAHSGDSSKPKTGIIAGVVAGVTVVLFGILLFLFCKDRHKGYRRDVFVDVAGEVDRRIAFGQLKRFAWRELQLATDNFSEKNVLGQGGFGKVYKGVLPDNTKVAVKRLTDFESPGGDAAFQREVEMISVAVHRNLLRLIGFCTTQTERLLVYPFMQNLSLAHRLREIKAGDPVLDWETRKRIALGAARGFEYLHEHCNPKIIHRDVKAANVLLDEDFEAVVGDFGLAKLVDVRRTNVTTQVRGTMGHIAPEYLSTGKSSERTDVFGYGIMLLELVTGQRAIDFSRLEEEDDVLLLDHVKKLEREKRLGAIVDKNLDGEYIKEEVEMMIQVALLCTQGSPEDRPVMSEVVRMLEGEGLAERWEEWQNVEVTRRHEFERLQRRFDWGEDSMHNQDAIELSGGR
>sp|Q9LFV3|Y5157_ARATH Probable leucine-rich repeat receptor-like serine/threonine-protein kinase At5g15730 OS=Arabidopsis thaliana GN=At5g15730 PE=2 SV=1  
MVNRSDLVVIGISVGLALGLLLALLLFFAIKWYYGRSHLRRCANEQNSPTLPVHTAKRGVVIPDDRANTESSQPPENGAPTQHQPWWNNHTKDLTVSASGIPRYNYKDIQKATQNFTTVLGQGSFGPVYKAVMPNGELAAAKVHGSNSSQGDREFQTEVSLLGRLHHRNLVNLTGYCVDKSHRMLIYEFMSNGSLENLLYGGEGMQVLNWEERLQIALDISHGIEYLHEGAVPPVIHRDLKSANILLDHSMRAKVADFGLSKEMVLDRMTSGLKGTHGYMDPTYISTNKYTMKSDIYSFGVIILELITAIHPQQNLMEYINLASMSPDGIDEILDQKLVGNASIEEVRLLAKIANRCVHKTPRKRPSIGEVTQFILKIKQSRSRGRRQDTMSSSFGVGYEEDLSRVMSRIKDQHVELGLLAGVKEENHQERNIATT
>sp|Q9LFP7|Y5158_ARATH Probable receptor-like protein kinase At5g15080 OS=Arabidopsis thaliana GN=At5g15080 PE=1 SV=1  
MGLDAVKAKGNWKSEKPKETENKNHKKKNGDDNKSRNEEEEEGEASGCWVKFRFMIGCIPSKSDLDASSSSIYGSNCTVTTMESKSANEKSNDQPVGQVSSTTTTSNAESSSSTPVISEELNISSHLRKFTFNDLKLSTRNFRPESLLGEGGFGCVFKGWIEENGTAPVKPGTGLTVAVKTLNPDGLQGHKEWLAEINFLGNLLHPNLVKLVGYCIEDDQRLLVYEFMPRGSLENHLFRRSLPLPWSIRMKIALGAAKGLSFLHEEALKPVIYRDFKTSNILLDADYNAKLSDFGLAKDAPDEGKTHVSTRVMGTYGYAAPEYVMTGHLTSKSDVYSFGVVLLEMLTGRRSMDKNRPNGEHNLVEWARPHLLDKRRFYRLLDPRLEGHFSIKGAQKVTQLAAQCLSRDPKIRPKMSDVVEALKPLPHLKDMASSSYYFQTMQAERLKNGSGRSQGFGSRNGQHQPVFRTLSSPHGSSPYRHQIPSPKPKGATT
>sp|Q8LEB6|Y5185_ARATH Probable receptor-like protein kinase At5g18500 OS=Arabidopsis thaliana GN=At5g18500 PE=1 SV=1  
MGSGLNDTLSRNYNGLELWEIIVIVLSAIFVVVLAISLWLTFRRKTSRSSSNLIPVSRQIPPSVPEEIKEIRVDEVSSSNGGNGYPSISEKFGDKEPEKGIKAESENGDSSRSGSFNHLEKKDGSSVSSANPLTAPSPLSGLPEFSHLGWGHWFTLRDLQMATNQFSRDNIIGDGGYGVVYRGNLVNGTPVAVKKLLNNLGQADKDFRVEVEAIGHVRHKNLVRLLGYCMEGTQRMLVYEYVNNGNLEQWLRGDNQNHEYLTWEARVKILIGTAKALAYLHEAIEPKVVHRDIKSSNILIDDKFNSKISDFGLAKLLGADKSFITTRVMGTFGYVAPEYANSGLLNEKSDVYSFGVVLLEAITGRYPVDYARPPPEVHLVEWLKMMVQQRRSEEVVDPNLETKPSTSALKRTLLTALRCVDPMSEKRPRMSQVARMLESEEYPIAREDRRRRRSQNGTTRDSDPPRNSTDTDKSEYHDLKPEGG
>sp|C0LGG6|Y5189_ARATH Probable LRR receptor-like protein kinase At1g51890 OS=Arabidopsis thaliana GN=At1g51890 PE=2 SV=2  
MRFLSFLIFVFAVLGLVQAQDQSGFISLDCGLVPTEITYVEKSTNITYRSDATYIDSGVPGKINEVYRTQFQQQIWALRSFPEGQRNCYNFSLTAKRKYLIRGTFIYGNYDGLNQLPSFDLYIGPNKWTSVSIPGVRNGSVSEMIHVLRQDHLQICLVKTGETTPFISSLELRPLNNNTYVTKSGSLIVVARLYFSPTPPFLRYDEDVHDRIWIPFLDNKNSLLSTELSVDTSNFYNVPQTVAKTAAVPLNATQPLKINWSLDDITSQSYIYMHFAEIENLEANETREFNITYNGGENWFSYFRPPKFRITTVYNPAAVSSLDGNFNFTFSMTGNSTHPPLINGLEIYQVLELPQLDTYQDEVSAMMNIKTIYGLSKRSSWQGDPCAPELYRWEGLNCSYPNFAPPQIISLNLSGSNLSGTITSDISKLTHLRELDLSNNDLSGDIPFVFSDMKNLTLINLSGNKNLNRSVPETLQKRIDNKSLTLIRDETGKNSTNVVAIAASVASVFAVLVILAIVFVVIRKKQRTNEASGPRSFTTGTVKSDARSSSSSIITKERKFTYSEVLKMTKNFERVLGKGGFGTVYHGNLDDTQVAVKMLSHSSAQGYKEFKAEVELLLRVHHRHLVGLVGYCDDGDNLALIYEYMEKGDLRENMSGKHSVNVLSWETRMQIAVEAAQGLEYLHNGCRPPMVHRDVKPTNILLNERSQAKLADFGLSRSFPVDGESHVMTVVAGTPGYLDPEYYRTNWLSEKSDVYSFGVVLLEIVTNQPVMNKNRERPHINEWVMFMLTNGDIKSIVDPKLNEDYDTNGVWKVVELALACVNPSSSRRPTMPHVVMELNECLALEIERKQGSQATYIKESVEFSPSSASDFSPLAR
>sp|Q9FLV4|Y5248_ARATH G-type lectin S-receptor-like serine/threonine-protein kinase At5g24080 OS=Arabidopsis thaliana GN=At5g24080 PE=2 SV=1  
MSSFHFYFPSVGLFSFFCFFLVSLATEPHIGLGSKLKASEPNRAWVSANGTFAIGFTRFKPTDRFLLSIWFAQLPGDPTIVWSPNRNSPVTKEAVLELEATGNLVLSDQNTVVWTSNTSNHGVESAVMSESGNFLLLGTEVTAGPTIWQSFSQPSDTLLPNQPLTVSLELTSNPSPSRHGHYSLKMLQQHTSLSLGLTYNINLDPHANYSYWSGPDISNVTGDVTAVLDDTGSFKIVYGESSIGAVYVYKNPVDDNRNYNNSSNLGLTKNPVLRRLVLENNGNLRLYRWDNDMNGSSQWVPEWAAVSNPCDIAGICGNGVCNLDRTKKNADCLCLPGSVKLPDQENAKLCSDNSSLVQECESNINRNGSFKISTVQETNYYFSERSVIENISDISNVRKCGEMCLSDCKCVASVYGLDDEKPYCWILKSLNFGGFRDPGSTLFVKTRANESYPSNSNNNDSKSRKSHGLRQKVLVIPIVVGMLVLVALLGMLLYYNLDRKRTLKRAAKNSLILCDSPVSFTYRDLQNCTNNFSQLLGSGGFGTVYKGTVAGETLVAVKRLDRALSHGEREFITEVNTIGSMHHMNLVRLCGYCSEDSHRLLVYEYMINGSLDKWIFSSEQTANLLDWRTRFEIAVATAQGIAYFHEQCRNRIIHCDIKPENILLDDNFCPKVSDFGLAKMMGREHSHVVTMIRGTRGYLAPEWVSNRPITVKADVYSYGMLLLEIVGGRRNLDMSYDAEDFFYPGWAYKELTNGTSLKAVDKRLQGVAEEEEVVKALKVAFWCIQDEVSMRPSMGEVVKLLEGTSDEINLPPMPQTILELIEEGLEDVYRAMRREFNNQLSSLTVNTITTSQSYRSSSRSHATCSYSSMSPR
>sp|Q3E991|Y5269_ARATH Probable inactive leucine-rich repeat receptor-like protein kinase At5g20690 OS=Arabidopsis thaliana GN=At5g20690 PE=2 SV=4  
MAAAVLNPGFFLLILLLSFSISPSLQYVSESEPLVRFKNSVKITKGDLNSWREGTDPCSGKWFGIYCQKGLTVSGIHVTRLGLSGTITVDDLKDLPNLKTIRLDNNLLSGPLPHFFKLRGLKSLMLSNNSFSGEIRDDFFKDMSKLKRLFLDHNKFEGSIPSSITQLPQLEELHMQSNNLTGEIPPEFGSMKNLKVLDLSTNSLDGIVPQSIADKKNLAVNLTENEYLCGPVVDVGCENIELNDPQEGQPPSKPSSSVPETSNKAAINAIMVSISLLLLFFIIVGVIKRRNKKKNPDFRMLANNRENDVVEVRISESSSTTAKRSTDSSRKRGGHSDDGSTKKGVSNIGKGGNGGGGGALGGGMGDIIMVNTDKGSFGLPDLMKAAAEVLGNGSLGSAYKAVMTTGLSVVVKRIRDMNQLAREPFDVEMRRFGKLRHPNILTPLAYHYRREEKLVVSEYMPKSSLLYVLHGDRGIYHSELTWATRLKIIQGVAHGMKFLHEEFASYDLPHGNLKSSNVLLSETYEPLISDYAFLPLLQPSNASQALFAFKTPEFAQTQQVSHKSDVYCLGIIILEILTGKFPSQYLNNGKGGTDIVQWVQSSVAEQKEEELIDPEIVNNTESMRQMVELLRVGAACIASNPDERLDMREAVRRIEQVKT
>sp|C0LGG8|Y5343_ARATH Probable LRR receptor-like serine/threonine-protein kinase At1g53430 OS=Arabidopsis thaliana GN=At1g53430 PE=1 SV=1  
MGFIFSTEKVVYVLLLIFVCLENFGSNAQLLPEDEVQTLRTIFRKLQNQTVNIERTSCSDQNWNFVVESASNSPTSNITCDCTFNASSVCRVTNIQLKSFSLPGIFPPEFGNLTRLREIDLSRNFLNGTIPTTLSQIPLEILSVIGNRLSGPFPPQLGDITTLTDVNLETNLFTGPLPRNLGNLRSLKELLLSANNFTGQIPESLSNLKNLTEFRIDGNSLSGKIPDFIGNWTLLERLDLQGTSMEGPIPPSISNLTNLTELRITDLRGQAAFSFPDLRNLMKMKRLVLRNCLIRGPIPEYIGSMSELKTLDLSSNMLTGVIPDTFRNLDAFNFMFLNNNSLTGPVPQFIINSKENLDLSDNNFTQPPTLSCNQLDVNLISSYPSVTDNSVQWCLREGLPCPEDAKQSSLFINCGGSRLKIGKDTYTDDLNSRGQSTFSSVSERWGYSSSGVWLGKEDAGYLATDRFNLINGSTPEYYKTARLSPQSLKYYGLCLRRGSYKLQLHFAEIMFSNDQTFNSLGRRIFDIYVQGNLLERDFNIAERAGGVGKPFIRQIDGVQVNGSTLEIHLQWTGKGTNVIPTRGVYGPLISAITITPNFKVDTGKPLSNGAVAGIVIAACAVFGLLVLVILRLTGYLGGKEVDENEELRGLDLQTGSFTLKQIKRATNNFDPENKIGEGGFGPVYKGVLADGMTIAVKQLSSKSKQGNREFVTEIGMISALQHPNLVKLYGCCIEGKELLLVYEYLENNSLARALFGTEKQRLHLDWSTRNKICIGIAKGLAYLHEESRLKIVHRDIKATNVLLDLSLNAKISDFGLAKLNDDENTHISTRIAGTIGYMAPEYAMRGYLTDKADVYSFGVVCLEIVSGKSNTNYRPKEEFVYLLDWAYVLQEQGSLLELVDPDLGTSFSKKEAMRMLNIALLCTNPSPTLRPPMSSVVSMLEGKIKVQPPLVKREADPSGSAAMRFKALELLSQDSESQVSTYARNREQDISSSSMDGPWVDSSFSEPGKDVSLQQQEEGRSSSSSRKLLDDLTDVKIE
>sp|Q8W4S5|Y5371_ARATH Probable LRR receptor-like serine/threonine-protein kinase At5g63710 OS=Arabidopsis thaliana GN=At5g63710 PE=2 SV=1  
MAHSGNGESFHDPLRGFIQRNCFRWNNQKLILQCFMALAFVGITSSTTQPDIEGGALLQLRDSLNDSSNRLKWTRDFVSPCYSWSYVTCRGQSVVALNLASSGFTGTLSPAITKLKFLVTLELQNNSLSGALPDSLGNMVNLQTLNLSVNSFSGSIPASWSQLSNLKHLDLSSNNLTGSIPTQFFSIPTFDFSGTQLICGKSLNQPCSSSSRLPVTSSKKKLRDITLTASCVASIILFLGAMVMYHHHRVRRTKYDIFFDVAGEDDRKISFGQLKRFSLREIQLATDSFNESNLIGQGGFGKVYRGLLPDKTKVAVKRLADYFSPGGEAAFQREIQLISVAVHKNLLRLIGFCTTSSERILVYPYMENLSVAYRLRDLKAGEEGLDWPTRKRVAFGSAHGLEYLHEHCNPKIIHRDLKAANILLDNNFEPVLGDFGLAKLVDTSLTHVTTQVRGTMGHIAPEYLCTGKSSEKTDVFGYGITLLELVTGQRAIDFSRLEEEENILLLDHIKKLLREQRLRDIVDSNLTTYDSKEVETIVQVALLCTQGSPEDRPAMSEVVKMLQGTGGLAEKWTEWEQLEEVRNKEALLLPTLPATWDEEETTVDQESIRLSTAR
>sp|Q9FL63|Y5410_ARATH Inactive leucine-rich repeat receptor-like serine/threonine-protein kinase At5g24100 OS=Arabidopsis thaliana GN=At5g24100 PE=2 SV=1  
MSRGRSFIFYFVLFLFFGSSALYSQVTGDLAGDRQALLDFLNNIIHPRSLAWNTSSPVCTTWPGVTCDIDGTRVTALHLPGASLLGVIPPGTISRLSELQILSLRSNGLRGPFPIDFLQLKKLKAISLGNNRFSGPLPSDYATWTNLTVLDLYSNRFNGSIPAGFANLTGLVSLNLAKNSFSGEIPDLNLPGLRRLNFSNNNLTGSIPNSLKRFGNSAFSGNNLVFENAPPPAVVSFKEQKKNGIYISEPAILGIAISVCFVIFFVIAVVIIVCYVKRQRKSETEPKPDKLKLAKKMPSEKEVSKLGKEKNIEDMEDKSEINKVMFFEGSNLAFNLEDLLIASAEFLGKGVFGMTYKAVLEDSKVIAVKRLKDIVVSRKDFKHQMEIVGNIKHENVAPLRAYVCSKEEKLMVYDYDSNGSLSLRLHGKNADEGHVPLNWETRLRFMIGVAKGLGHIHTQNLAHGNIKSSNVFMNSEGYGCISEAGLPLLTNPVVRADSSARSVLRYRAPEVTDTRRSTPESDIYSFGILMLETLTGRSIMDDRKEGIDLVVWVNDVISKQWTGEVFDLELVKTPNVEAKLLQMLQLGTSCTAMVPAKRPDMVKVVETLEEIERD
>sp|C0LGX1|Y5524_ARATH Probable LRR receptor-like serine/threonine-protein kinase At5g65240 OS=Arabidopsis thaliana GN=At5g65240 PE=2 SV=1  
MALLIITALVFSSLWSSVSPDAQGDALFALRSSLRASPEQLSDWNQNQVDPCTWSQVICDDKKHVTSVTLSYMNFSSGTLSSGIGILTTLKTLTLKGNGIMGGIPESIGNLSSLTSLDLEDNHLTDRIPSTLGNLKNLQFLTLSRNNLNGSIPDSLTGLSKLINILLDSNNLSGEIPQSLFKIPKYNFTANNLSCGGTFPQPCVTESSPSGDSSSRKTGIIAGVVSGIAVILLGFFFFFFCKDKHKGYKRDVFVDVAGEVDRRIAFGQLRRFAWRELQLATDEFSEKNVLGQGGFGKVYKGLLSDGTKVAVKRLTDFERPGGDEAFQREVEMISVAVHRNLLRLIGFCTTQTERLLVYPFMQNLSVAYCLREIKPGDPVLDWFRRKQIALGAARGLEYLHEHCNPKIIHRDVKAANVLLDEDFEAVVGDFGLAKLVDVRRTNVTTQVRGTMGHIAPECISTGKSSEKTDVFGYGIMLLELVTGQRAIDFSRLEEEDDVLLLDHVKKLEREKRLEDIVDKKLDEDYIKEEVEMMIQVALLCTQAAPEERPAMSEVVRMLEGEGLAERWEEWQNLEVTRQEEFQRLQRRFDWGEDSINNQDAIELSGGR
>sp|O65238|Y5537_ARATH G-type lectin S-receptor-like serine/threonine-protein kinase At5g35370 OS=Arabidopsis thaliana GN=At5g35370 PE=2 SV=2  
MKSTFLLLLLLLSLNLLFVFVSCASSIEFVYPNFTASNLRFVDSSKGAFLLSRNSIFKAGLFSPGGDDSSTGFYFSVVHVDSGSTIWSSNRDSPVSSSGTMNLTPQGISVIEDGKSQIPVWSTPVLASPVKSLRLTDAGNLLLLDHLNVSLWESFDFPTDSIVLGQRLKLGMFLSGSVSRSDFSTGDYKFLVGESDGLMQWRGQNYWKLRMHIRANVDSNFPVEYLTVTTSGLALMARNGTVVVVRVALPPSSDFRVAKMDSSGKFIVSRFSGKNLVTEFSGPMDSCQIPFVCGKLGLCNLDNASENQSCSCPDEMRMDAGKGVCVPVSQSLSLPVSCEARNISYLELGLGVSYFSTHFTDPVEHGLPLLACHDICSKNCSCLGVFYENTSRSCYLVKDSFGSLSLVKNSPENHDLIGYVKLSIRKTNAQPPGNNNRGGSSFPVIALVLLPCSGFFLLIALGLLWWRRCAVMRYSSIREKQVTRPGSFESGDLGSFHIPGLPQKFEFEELEQATENFKMQIGSGGFGSVYKGTLPDETLIAVKKITNHGLHGRQEFCTEIAIIGNIRHTNLVKLRGFCARGRQLLLVYEYMNHGSLEKTLFSGNGPVLEWQERFDIALGTARGLAYLHSGCDQKIIHCDVKPENILLHDHFQPKISDFGLSKLLNQEESSLFTTMRGTRGYLAPEWITNAAISEKADVYSYGMVLLELVSGRKNCSFRSRSNSVTEDNNQNHSSTTTTSTGLVYFPLYALDMHEQGRYMELADPRLEGRVTSQEAEKLVRIALCCVHEEPALRPTMAAVVGMFEGSIPLGNPRMESLNFLRFYGLRFAESSMVEGQNGESETMVFHRRESSNSGGSRQSASYIASQEVSGPR
>sp|Q9FM85|Y5564_ARATH Probable receptor-like protein kinase At5g56460 OS=Arabidopsis thaliana GN=At5g56460 PE=1 SV=1  
MGNCWCRFEPLNHRVSANAKSESPKEQSPTVEDKHIKEVQKLPSNPKEVEDLRRDSAANPLIAFTYEELKNITSNFRQDRVLGGGGFGSVYKGFIKEDLGDQEVPEPLPVAVKVHDGDNSFQGHREWLAEVIFLGQLSHPNLVKLIGYCCEDNHRVLIYEYMARGSVENNLFSRVLLPLSWAIRMKIAFGAAKGLAFLHEAKKPVIYRDFKTSNILLDMDYNAKLSDFGLAKDGPVGDKSHVSTRIMGTYGYAAPEYIMTGHLTPGSDVYSFGVVLLELLTGRKSLDKSRPTREQNLIDWALPLLKEKKKVLNIVDPKMNCEYPVKAVQKAAMLAYHCLNRNPKARPLMRDIVDSLEPLQATEEEALLVPPVQKAVITIIDEMPKNGLKKVEELKKVEEVKKVIEDAC
>sp|C0LGH3|Y5614_ARATH Probable LRR receptor-like serine/threonine-protein kinase At1g56140 OS=Arabidopsis thaliana GN=At1g56140 PE=1 SV=2  
MLRLWRYLCLLLTVWFLCNFGPVYVVRAQNRTGATTHPDEALALNSIFAAWRIRAPREWNISGELCSGAAIDASVLDSNPAYNPLIKCDCSFENSTICRITNIKVYAMEVVGSIPQQLWTLEYLTNLNLGQNVLTGSLPPALGNLTRMRWMTFGINALSGPIPKEIGLLTDLRLLSISSNNFSGSIPDEIGRCTKLQQIYIDSSGLSGGLPVSFANLVELEQAWIADMELTGQIPDFIGDWTKLTTLRILGTGLSGPIPASFSNLTSLTELRLGDISNGNSSLEFIKDMKSLSILVLRNNNLTGTIPSNIGEYSSLRQLDLSFNKLHGTIPASLFNLRQLTHLFLGNNTLNGSLPTQKGQSLSNVDVSYNDLSGSLPSWVSLPNLNLNLVANNFTLEGLDNRVLSGLNCLQKNFPCNRGKGIYSDFSINCGGPEIRSVTEAVFEREDEDLGPASFVVSAGQRWAASSVGLFAGSSNNIYISTSQSQFVNTLDSELFQSARLSASSLRYYGLGLENGGYTVTLQFAEIQILGSTSNTWRGLGRRRFDIYVQGRLVEKDFDVRRTAGDSTVRAVQREYKANVSQNHLEIHLFWAGKGTCCIPIQGAYGPLISAVGATPDFTPTVGNRPPSKGKSMTGTIVGVIVGVGLLSIISGVVIFIIRKRRKRYTDDEEILSMDVKPYTFTYSELKSATQDFDPSNKLGEGGFGPVYKGKLNDGREVAVKLLSVGSRQGKGQFVAEIVAISAVQHRNLVKLYGCCYEGEHRLLVYEYLPNGSLDQALFGEKTLHLDWSTRYEICLGVARGLVYLHEEARLRIVHRDVKASNILLDSKLVPKVSDFGLAKLYDDKKTHISTRVAGTIGYLAPEYAMRGHLTEKTDVYAFGVVALELVSGRPNSDENLEDEKRYLLEWAWNLHEKGREVELIDHQLTEFNMEEGKRMIGIALLCTQTSHALRPPMSRVVAMLSGDVEVSDVTSKPGYLTDWRFDDTTASSISGFPLRNTQASESFTSFVAPRSEISPRNNDARPMLGAQMNEGR
>sp|Q9LVP0|Y5639_ARATH Probable leucine-rich repeat receptor-like protein kinase At5g63930 OS=Arabidopsis thaliana GN=At5g63930 PE=1 SV=1  
MVKEMMKLAVFFISLLLILLISETTGLNLEGQYLLEIKSKFVDAKQNLRNWNSNDSVPCGWTGVMCSNYSSDPEVLSLNLSSMVLSGKLSPSIGGLVHLKQLDLSYNGLSGKIPKEIGNCSSLEILKLNNNQFDGEIPVEIGKLVSLENLIIYNNRISGSLPVEIGNLLSLSQLVTYSNNISGQLPRSIGNLKRLTSFRAGQNMISGSLPSEIGGCESLVMLGLAQNQLSGELPKEIGMLKKLSQVILWENEFSGFIPREISNCTSLETLALYKNQLVGPIPKELGDLQSLEFLYLYRNGLNGTIPREIGNLSYAIEIDFSENALTGEIPLELGNIEGLELLYLFENQLTGTIPVELSTLKNLSKLDLSINALTGPIPLGFQYLRGLFMLQLFQNSLSGTIPPKLGWYSDLWVLDMSDNHLSGRIPSYLCLHSNMIILNLGTNNLSGNIPTGITTCKTLVQLRLARNNLVGRFPSNLCKQVNVTAIELGQNRFRGSIPREVGNCSALQRLQLADNGFTGELPREIGMLSQLGTLNISSNKLTGEVPSEIFNCKMLQRLDMCCNNFSGTLPSEVGSLYQLELLKLSNNNLSGTIPVALGNLSRLTELQMGGNLFNGSIPRELGSLTGLQIALNLSYNKLTGEIPPELSNLVMLEFLLLNNNNLSGEIPSSFANLSSLLGYNFSYNSLTGPIPLLRNISMSSFIGNEGLCGPPLNQCIQTQPFAPSQSTGKPGGMRSSKIIAITAAVIGGVSLMLIALIVYLMRRPVRTVASSAQDGQPSEMSLDIYFPPKEGFTFQDLVAATDNFDESFVVGRGACGTVYKAVLPAGYTLAVKKLASNHEGGNNNNVDNSFRAEILTLGNIRHRNIVKLHGFCNHQGSNLLLYEYMPKGSLGEILHDPSCNLDWSKRFKIALGAAQGLAYLHHDCKPRIFHRDIKSNNILLDDKFEAHVGDFGLAKVIDMPHSKSMSAIAGSYGYIAPEYAYTMKVTEKSDIYSYGVVLLELLTGKAPVQPIDQGGDVVNWVRSYIRRDALSSGVLDARLTLEDERIVSHMLTVLKIALLCTSVSPVARPSMRQVVLMLIESERSEGEQEHLDTEELTQTTTP
>sp|Q9FMD7|Y5659_ARATH Probable inactive receptor kinase At5g16590 OS=Arabidopsis thaliana GN=At5g16590 PE=1 SV=1  
MKNKTNLGLSVFFFFICLVSVTSDLEADRRALIALRDGVHGRPLLWNLTAPPCTWGGVQCESGRVTALRLPGVGLSGPLPIAIGNLTKLETLSFRFNALNGPLPPDFANLTLLRYLYLQGNAFSGEIPSFLFTLPNIIRINLAQNNFLGRIPDNVNSATRLATLYLQDNQLTGPIPEIKIKLQQFNVSSNQLNGSIPDPLSGMPKTAFLGNLLCGKPLDACPVNGTGNGTVTPGGKGKSDKLSAGAIVGIVIGCFVLLLVLFLIVFCLCRKKKKEQVVQSRSIEAAPVPTSSAAVAKESNGPPAVVANGASENGVSKNPAAVSKDLTFFVKSFGEFDLDGLLKASAEVLGKGTFGSSYKASFDHGLVVAVKRLRDVVVPEKEFREKLQVLGSISHANLVTLIAYYFSRDEKLVVFEYMSRGSLSALLHGNKGSGRSPLNWETRANIALGAARAISYLHSRDATTSHGNIKSSNILLSESFEAKVSDYCLAPMISPTSTPNRIDGYRAPEVTDARKISQKADVYSFGVLILELLTGKSPTHQQLHEEGVDLPRWVSSITEQQSPSDVFDPELTRYQSDSNENMIRLLNIGISCTTQYPDSRPTMPEVTRLIEEVSRSPASPGPLSD
>sp|Q9LTC0|Y5707_ARATH Probable receptor-like protein kinase At5g47070 OS=Arabidopsis thaliana GN=At5g47070 PE=1 SV=1  
MNCLFLFKSKKPRKQQKDNNKNKRKGKELLQNSAPELTNRSETSSFNLQTPRSLPSPRSIKDLYTEREQNLRVFSYEELSKATYVFSRKLVIGEGGFGIVYKGKILSNGDSSDPPLVVAIKKLNRQGLQGHKQWLAEVQFLGVVNHPNVVKLIGYCSEDGETGIERLLVYEYMSNRSLEDHLFPRRSHTLPWKKRLEIMLGAAEGLTYLHDLKVIYRDFKSSNVLLDDQFCPKLSDFGLAREGPDGDNTHVTTARVGTHGYAAPEYVQTGHLRLKSDVYSFGVVLYEIITGRRTIERNKPVAERRLLDWVKEYPADSQRFSMIVDPRLRNNYPAAGARSLAKLADLCLKKNDKERPTMEIVVERLKKIIEESDSEDYPMATTTTKESSQVRRRQVAKPEKQSLRGVSVRG
>sp|Q93XX5|Y5713_ARATH PI-PLC X domain-containing protein At5g67130 OS=Arabidopsis thaliana GN=At5g67130 PE=1 SV=1  
MSACINGLCRAVTVSLLLLLLSFSFSSACSNGNCQLLDSCSSATDCVSGLYCGDCPAVGRSKPVCTRGQATSPTSIINGLPFNKYTWLMTHNAFSNANAPLLPGVERITFYNQEDTITNQLQNGVRGLMLDMYDFNNDIWLCHSLRGQCFNFTAFQPAINILREVEAFLSQNPTEIVTIIIEDYVHRPKGLSTLFANAGLDKYWFPVSKMPRKGEDWPTVTDMVQENHRLLVFTSVAAKEDEEGVAYQWRYMVENESGDPGVKRGSCPNRKESQPLNSKSSSLFLMNYFPTYPVEKDACKEHSAPLAEMVGTCLKSGGNRMPNFLAVNFYMRSDGGGVFEILDRMNGPVLCGCETLSACQPGAAYGSCKNVTVQTRTPSMDSTAGSNSGGSYSGSVQFSRSLASVAQLNNIVVFCFSLLPLLIFLL
>sp|Q9LVN2|Y5815_ARATH Probably inactive leucine-rich repeat receptor-like protein kinase At5g58150 OS=Arabidopsis thaliana GN=At5g58150 PE=1 SV=1  
MRLSLWGSLLFFSFFVKHLTSLDPNTDAYHLSSFFSAMRLPNSPQAHTFSSLCSWPGVVVCDSSENVLHISASGLDLSGSIPDNTIGKMSKLQTLDLSGNKITSLPSDLWSLSLLESLNLSSNRISEPLPSNIGNFMSLHTLDLSFNSISGKIPAAISNLVNLTTLKLHNNDFQFGVPPELVHCRSLLSIDLSSNRLNESLPVGFGSAFPLLKSLNLSRNLFQGSLIGVLHENVETVDLSENRFDGHILQLIPGHKHNWSSLIHLDLSDNSFVGHIFNGLSSAHKLGHLNLACNRFRAQEFPEIGKLSALHYLNLSRTNLTNIIPREISRLSHLKVLDLSSNNLTGHVPMLSVKNIEVLDLSLNKLDGDIPRPLLEKLAMMQRFNFSFNNLTFCNPNFSQETIQRSFINIRNNCPFAAKPIITKGKKVNKKNTGLKIGLGLAISMAFLLIGLLLILVALRVRRKSRTWATKLAINNTEPNSPDQHDSTTDIKQATQIPVVMIDKPLMKMTLADLKAATFNFDRGTMLWEGKSGPTYGAVLPGGFRAALKVIPSGTTLTDTEVSIAFERLARINHPNLFPLCGYCIATEQRIAIYEDLDMVNLQSLLHNNGDDSAPWRLRHKIALGTARALAFLHHGCIPPMVHGEVKAATILLDSSQEPRLADFGLVKLLDEQFPGSESLDGYTPPEQERNASPTLESDVYSFGVVLLELVSGKKPEGDLVNWVRGLVRQGQGLRAIDPTMQETVPEDEIAEAVKIGYLCTADLPWKRPTMQQVVGLLKDISPNY
>sp|Q9ASS4|Y5838_ARATH Probably inactive leucine-rich repeat receptor-like protein kinase At5g48380 OS=Arabidopsis thaliana GN=At5g48380 PE=1 SV=1  
MMMGRLVFVIWLYNCLCLLLLSSLVDADQANIDCLRTFKSQVEDPNRYLSTWVFGNETAGYICKFSGVTCWHDDENRVLSIKLSGYGLRGVFPPAVKLCADLTGLDLSRNNFSGPLPANISTLIPLVTILDLSYNSFSGEIPMLISNITFLNTLMLQHNQFTGTLPPQLAQLGRLKTFSVSDNRLVGPIPNFNQTLQFKQELFANNLDLCGKPLDDCKSASSSRGKVVIIAAVGGLTAAALVVGVVLFFYFRKLGAVRKKQDDPEGNRWAKSLKGQKGVKVFMFKKSVSKMKLSDLMKATEEFKKDNIIATGRTGTMYKGRLEDGSLLMIKRLQDSQRSEKEFDAEMKTLGSVKNRNLVPLLGYCVANKERLLMYEYMANGYLYDQLHPADEESFKPLDWPSRLKIAIGTAKGLAWLHHSCNPRIIHRNISSKCILLTAEFEPKISDFGLARLMNPIDTHLSTFVNGEFGDFGYVAPEYSRTMVATPKGDVYSFGVVLLELVTGQKATSVTKVSEEKAEEENFKGNLVEWITKLSSESKLQEAIDRSLLGNGVDDEIFKVLKVACNCVLPEIAKQRPTMFEVYQLLRAIGESYNFTADDDILIPSESGEGDFIEELIVAR
>sp|Q9LVM9|YKT62_ARATH VAMP-like protein YKT62 OS=Arabidopsis thaliana GN=YKT62 PE=2 SV=1  
MKITALLVLKCDPETREPVILANVSDLSQFGKFSFYRSNFEEFIVFIARTVARRTPPGQRQSVKHEEYKVHAYNINGLCAVGFMDDHYPVRSAFSLLNQVLDVYQKDYGDTWRFENSSQPWPYLKEASDKFRDPAEADKLLKIQRELDETKIILHKTIDGVLARGEKLDSLVEKSSELSLASKMFYKQAKKTNSCCTLL
>sp|Q39572|YPTC6_CHLRE Ras-related protein YPTC6 OS=Chlamydomonas reinhardtii GN=YPTC6 PE=3 SV=1  
MSHKPDDDYDYLFKVVLIGDSGVGKSNLLSRFTRNEFSLESKSTIGVEFATRSIQVDGKTIKAQIWDTAGQERYRAITSAYYRGAVGALLVYDITKSVTFENVERWLKELRDHADSNIVIMLVGNKSDLKHLRDVQTEVAQAFCEREGLSFIETSALESTNVEKAFQQILTEIYHIVSKKVLDSEDNRPKIGEGRDVIVIDNAHDDGGKKKGGCCS
>sp|P16976|YPTM1_MAIZE GTP-binding protein YPTM1 OS=Zea mays GN=YPTM1 PE=2 SV=2  
MSNEFDYLFKLLLIGDSSVGKSCFLLRFADDSYVDSYISTIGVDFKIRTVEVEGKTVKLQIWDTAGQERFRTITSSYYRGAHGIIIVYDITDMESFNNVKQWLDEIDRYANDSVRKLLVGNKCDLAENRAVDTSVAQAYAQEVGIPFLETSAKESINVEEAFLAMSAAIKKSKAGSQAALERKPSNVVQMKGRPIQQEQQKSSRCCST
>sp|P31584|YPTV1_VOLCA GTP-binding protein yptV1 OS=Volvox carteri GN=YPTV1 PE=3 SV=1  
MNPEYDYLFKLLLIGDSGVGKSCLLLRFADDTYTESYISTIGVDFKIRTVELDGKVIKLQIWDTAGQERFRTITSSYYRGAHGIIVVYDVTDQESFNNVKQWLAEIDRYASENVNKLLVGNKSDLTGKKVVDYQAAKAFADEIGIPFLETSAKNATNVEQAFMTMAAEIKNRMASQPVPPKPGGPVVRPTEGKPINNKSSSCC
>sp|P36861|YPTV2_VOLCA GTP-binding protein yptV2 OS=Volvox carteri GN=YPTV2 PE=3 SV=1  
MARIPGRPDYDALIKLLLVGDSGVGKSCLLLRFTDDMFTSSFITTIGIDFKIKKVDVDGKLVKLQIWDTAGQERFRTITSAYYRGAQGIILVYDITDEASFNNVRNWMRNIEQHASDNVNKILVGNKLDLAEDKRVVSIARGQALADEFGFRFYETSAKDNVHVEEAFIAVAKDVLARMEGEHANQQLLQQQQLSAAQPVRLTSGSPSPAQGKSCCR
>sp|P36862|YPTV3_VOLCA GTP-binding protein yptV3 OS=Volvox carteri GN=YPTV3 PE=3 SV=1  
MAVDSHDYTFKVLLVGDSGVGKSCILTRFTSGIFEESTTSTIGVDFKVKYLTADGKRCKLTIWDTAGQERFRTLTSSYYRGAQGIIFVYDVTRRDTFESLEANWMREFDIYSTVESAIKMVVANKVDLSAQRQVSSEEGHDFARRHGCLFVETSARANLAVGQAFEELLLKILDTPLLLETTAVGGIKLGAVPTGQQAGVCSC
>sp|P36863|YPTV4_VOLCA GTP-binding protein yptV4 OS=Volvox carteri GN=YPTV4 PE=3 SV=1  
MSYAYLFKYIIIGDTGVGKSCLLLQFTDKRFQPVHDLTIGVEFGARMINIDGKQIKLQIWDTAGQESFRSITRSYYRGAAGALLVYDITRRETFNHLASWLEDARQHANPNMTIMLIGNKCDLTHRRAVTTEEGEQFAKEHGLIFLETSARTAHNVEEAFINTAKEIYKKIQDGVFDVSNESYGIKVGYGAGNAGPQAAKPGEGDARKSSSCC
>sp|Q6H3Z3|YSL15_ORYSJ Iron-phytosiderophore transporter YSL15 OS=Oryza sativa subsp. japonica GN=YSL15 PE=2 SV=1  
MEHADADRTRVAPEIGSLHDEDAEADPARAREMERLQPWREQVTARGVVAAALIGFVFSVIVMKIALTTGLVPTLNISAALLAFLALRGWTRALERLGFSPRPFTRQENTVVQTCAVACYTIAFGGGFGSTLLGLNKRTYELAGNSPGNVPGSYKEPGIGWMVGLLLAISFAGNLSLIPLRKALVVDYKLTYPSGTATAVLINGFHTAQGDKNAKLQLHGFLKYFGLSLFWSFFQWFYTGGNACGFVQFPTFGLKAWKQSFFFDFSLTYVGAGMICSHLVNLSTLLGAVISWGIMWPLISKHKGDWYPANIPESSMTSLYGYKSFLCIALIMGDGLYHFVKVTGVTAKSLHNRFNRKSVSNTASEEGDMVSLDDLQRDEVFKRGTVPSWMAYSGYFLLSIIAVITIPIMFRQVKWYYVIIAYALGPVLGFANSYGAGLTDINMGYNYGKIALFVFAAWAGKDNGVIAGLVVGTLVKQLVLVSADLMHDLKTGHLTLTSPRSMLVGELIGTGIGCFIAPLTFMLFYRAFDIGNPDGYWKAPYALIYRNMAILGIEGISALPKHCLSLSVGFFAFAVLTNVARDALPARYKKLVPLPTAMAVPFLVGASFAIDMCVGSLVLFAWNKMNKKEAAFMVPAVASGLMCGDGIWTFPSSILALAKIKPPICMKFTPGS
>sp|Q6R3K9|YSL2_ARATH Metal-nicotianamine transporter YSL2 OS=Arabidopsis thaliana GN=YSL2 PE=2 SV=1  
MENERVEREQSQFQEDEFIDSRKPPPWRKQITVRAIVASLLIGIVYSVICLKLNLTTGLVPNLNISSALLAFVFLKSWTKVLQKAGIATTPFTRQENTIAQTCAVACYSISLAGGFASYLLGLNRRTYEETGVNTEGNNPRGIKEPGVGWMTSFLFVTSFIGLVVLVPLRKVMIIDYKLTYPSGTATAVLINGFHTSKGDKTAKKQIRGFIKSFGLSFFWAFFGWFYSGGEKCGFSQFPTFGLQALDKTFYFDFSMTYVGAGMICSHLVNLSLLFGAILSWGIMWPLIARLKGEWFPATLKDNSMQGLNGYKVFICIALILGDGLYNFVKILFFTGRSFHSRLSKTNSISTLVEVPEDSTKESDNLKRENEVFVRESIPLWMACVGYLFFSLVSIIAIPLMFPQLKWYFVLVAYLLAPSLSFCNAYGAGLTDMNMAYNYGKAALFVMAALAGKNDGVVAGMVACGLIKSIVSVSADLMHDFKTGHLTQTSPRSMLVAQAIGTAIGCVVAPLTFFLFYKAFDVGNQNGEYKAPYAMIYRNMAIIGVQGPSALPKHCLELCYGFFAFAVAANLARDLLPDKPGKWIPLPMAMAVPFLVGGSFAIDMCIGSLVVYVWKKVNRKKADVMVPAVASGLICGDGLWILPSSLLALAKVRPPICMNFTAAH
>sp|Q6H3Z6|YSL2_ORYSJ Metal-nicotianamine transporter YSL2 OS=Oryza sativa subsp. japonica GN=YSL2 PE=2 SV=2  
MEAAAPEIERCDAGDVESDHDGAAAAAERVPPWREQVTARGMVAALLIGFVYTVIIMKLALTTGIIPTLNVSAALLAFLALRGWTRAPALLLPGGGAASSSSRRRPFTRQENTVVQTCAVACYTMGFGGGFGSSLLALNRKTYELAGVSTPGNSPGSYKEPGVGWMTGFLFAISFVGLLNLLPLRKALIIDYKLTYPSGTATAVLINGFHTPQGENSAKKQVRGFLNCFGISLLWSFFQWFYTGGESCGFLQFPTFGLKAWKQTFYFDFSLTYVGAGMICSHLVNLSALFGAILSWGIMWPLISIQKGKWYPGNVPESSMTSLFGYKSFMCVALIMGDGLYHFIKVTGITAKSLHERSNRRHAKKATDEDTFVIADMQRDEFFNKDYIPNWLAYAGYALLSIVAVIAIPIMFQQVKWYYVVVAFVLAPVLGFSNAYGTGLTDMNMSYNYGKIALFIFAAWGGRDNGVIAGLVGCGIVKQLVQVSADLMHDFKTGHLTLTSPRSMLVGQAIGTAMGCIIAPLTFLLFYKAFDIGNPDGYWKAPYALIFRNMAILGVEGFSALPKHCLELSAGFFAFSVLINLMRDFLPRKYRDYVPLPTAMAVPFLVGANFAIDMCVGSLIVFAWHKINSKESALLVPAVASGFICGDGIWMFPSSLLSLAKVKPPICMKFTPGS
>sp|Q5Z653|ZIP10_ORYSJ Zinc transporter 10 OS=Oryza sativa subsp. japonica GN=ZIP10 PE=3 SV=2  
MESSSSSSYIPFIRQIAASVSAASCDAVVGGGGDKDEECRDEAAALRLKMVAVAAILIAGAAGVAIPLVGRRRRGGGGGGGGGASSGGLFVLAKAFAAGVILATGFVHMLHDAEHALSNPCLPHSPWRRFPFPGFVAMLAALATLVVDFVGTHFYERKHRQEEAAAAAEEAAAALLEDGGALPVGDGEGRDGRGGKRDAMHIVGIHAHAAAHRHSHAHVHGACHGGAVNDAHAHGHGHGHEEGPSARHVVVSQILELGIVSHSVIIGLSLGVSQSPCTIKPLVAALSFHQFFEGFALGGCISEAQLKNFSAFLMAFFFAITTPAGITVGAAVASFYNPNSPRALVVEGILDSMSAGILIYMALVDLIAADFLSRKMSCNPRLQVGSYIALFLGAMAMAALALWA
>sp|Q94EG9|ZIP11_ARATH Zinc transporter 11 OS=Arabidopsis thaliana GN=ZIP11 PE=2 SV=1  
MSRSLVFFFLFLVLVVPCLSHGTGGDHDDDEASHVKSSDLKSKSLISVKIACLVIIFVLTFISGVSPYFLKWSQGFLVLGTQFAGGVFLATALMHFLSDADETFRGLLTAEGESEPSPAYPFAYMLACAGFMLTMLADSVIAHIYSKTQNDLELQGEDKSNQRSATTETSIGDSILLIVALCFHSVFEGIAIGISETKSDAWRALWTITLHKIFAAIAMGIALLRMIPDRPLFSSITYSFAFAISSPIGVAIGIVIDATTQGSIADWIFALSMSLACGVFVYVSVNHLLAKGYRPNKKVHVDEPRYKFLAVLFGVVVIAIVMIWDT
>sp|Q9FIS2|ZIP12_ARATH Probable zinc transporter 12 OS=Arabidopsis thaliana GN=ZIP12 PE=2 SV=1  
MSRFRKTLVSAFVLCLVIFPLLVSAAEEENQCGGSKGGSAAEKASALKYKIIAFFSILIAGVFGVCLPIFGLKTESNFFMYVKAFAAGVILATGFVHILPDATESLTSSCLGEEPPWGDFPMTGLVAMAASILTMLIESFASGYLNRSRLAKEGKTLPVSTGGEEEHAHTGSAHTHASQGHSHGSLLIPQDDDHIDMRKKIVTQILELGIVVHSVIIGISLGASPSVSTIKPLIAAITFHQLFEGFGLGGCISEAKFRVKKIWVMLMFFALTAPIGIGIGIGVAEIYNENSPMALKVSGFLNATASGILIYMALVDLVAPLFMNQKTQSSMKIQVACSVSLVVGAGLMSLLAIWA
>sp|O81123|ZIP1_ARATH Zinc transporter 1 OS=Arabidopsis thaliana GN=ZIP1 PE=2 SV=1  
MSECGCFSATTMLRICVVLIICLHMCCASSDCTSHDDPVSQDEAEKATKLKLGSIALLLVAGGVGVSLPLIGKRIPALQPENDIFFMVKAFAAGVILCTGFVHILPDAFERLSSPCLEDTTAGKFPFAGFVAMLSAMGTLMIDTFATGYYKRQHFSNNHGSKQVNVVVDEEEHAGHVHIHTHASHGHTHGSTELIRRRIVSQVLEIGIVVHSVIIGISLGASQSIDTIKPLMAALSFHQFFEGLGLGGCISLADMKSKSTVLMATFFSVTAPLGIGIGLGMSSGLGYRKESKEAIMVEGMLNAASAGILIYMSLVDLLATDFMNPRLQSNLWLHLAAYLSLVLGAGSMSLLAIWA
>sp|Q94DG6|ZIP1_ORYSJ Zinc transporter 1 OS=Oryza sativa subsp. japonica GN=ZIP1 PE=1 SV=1  
MARTMTMRVSSLLVAVVLLAALSFQACSGHGGINDGDGQVDAPATPASSSGVRSKGLIAVKVWCLVILLVFTFAGGVSPYFYRWNESFLLLGTQFAAGVFLGTALMHFLADSTSTFKGLTTNQYPFSFMLTCVGFLLTMLSDLVIAAVARRSAAAGVSDNQVSEQQQRQQAEGAVMSRKEEEAAAVAHPAMLVRTSSFEDAVLLIVALCFHSVFEGIAIGVSASKSEAWRNLWTIGLHKIFAAVAMGIALLRMIPKRPFLMTVVYSLAFAVSSPVGVGIGIAIDATSQGRAADWTYAISMGLATGVFIYVAINHLIAKGYRPHHPTAADKPLFKFLAVLLGVAVMAVVMIWD
>sp|Q9LTH9|ZIP2_ARATH Zinc transporter 2 OS=Arabidopsis thaliana GN=ZIP2 PE=2 SV=1  
MALSSKTLKSTLFFLSIIFLCFSLILAHGGIDDGDEEEETNQPPPATGTTTVVNLRSKSLVLVKIYCIIILFFSTFLAGVSPYFYRWNESFLLLGTQFSGGIFLATALIHFLSDANETFRGLKHKEYPYAFMLAAAGYCLTMLADVAVAFVAAGSNNNHVGASVGESREDDDVAVKEEGRREIKSGVDVSQALIRTSGFGDTALLIFALCFHSIFEGIAIGLSDTKSDAWRNLWTISLHKVFAAVAMGIALLKLIPKRPFFLTVVYSFAFGISSPIGVGIGIGINATSQGAGGDWTYAISMGLACGVFVYVAVNHLISKGYKPREECYFDKPIYKFIAVFLGVALLSVVMIWD
>sp|Q852F6|ZIP2_ORYSJ Zinc transporter 2 OS=Oryza sativa subsp. japonica GN=ZIP2 PE=2 SV=1  
MAGGRGARASLHLHLAWLCAFATTAWAHGGGGGGGDSDADADGGGEGKPDLRARGLVAAKLWCLAVVFAGTLAGGVSPYFMRWNDAFLALGTQFAGGVFLGTAMMHFLADANETFADLLPGTAYPFAFMLACAGYVLTMLADCAISFVVARGGGRTEPAAAAGAGLEEGKLSSTNGNASDPPAADAAAQDHSVASMLRNASTLGDSVLLIAALCFHSVFEGIAIGVAETKADAWKALWTISLHKIFAAIAMGIALLRMLPDRPFLSCFGYAFAFAVSSPVGVGIGIVIDATTQGRVADWIFAVSMGLATGIFIYVSINHLLSKGYTPLRPVAADTPAGRLLAVVLGVAVIAVVMIWDT
>sp|Q9SLG3|ZIP3_ARATH Zinc transporter 3 OS=Arabidopsis thaliana GN=ZIP3 PE=2 SV=1  
MKTKNVKLLFFFFSVSLLLIAVVNAAEGHSHGGPKCECSHEDDHENKAGARKYKIAAIPTVLIAGIIGVLFPLLGKVFPSLRPETCFFFVTKAFAAGVILATGFMHVLPEAYEMLNSPCLTSEAWEFPFTGFIAMIAAILTLSVDTFATSSFYKSHCKASKRVSDGETGESSVDSEKVQILRTRVIAQVLELGIIVHSVVIGISLGASQSPDAAKALFIALMFHQCFEGLGLGGCIAQGKFKCLSVTIMSTFFAITTPIGIVVGMGIANSYDESSPTALIVQGVLNAASAGILIYMSLVDLLAADFTHPKMQSNTGLQIMAHIALLLGAGLMSLLAKWA
>sp|Q7XLD4|ZIP3_ORYSJ Zinc transporter 3 OS=Oryza sativa subsp. japonica GN=ZIP3 PE=1 SV=2  
MGAKKHTLQVLPWLLLFAQHTAASACDCANTTDGADRQGAMKLKLIAIASILAAGAAGVLVPVIGRSMAALRPDGDIFFAVKAFAAGVILATGMVHILPAAFDALTSPCLKRGGGDRNPFPFAGLVSMSAAVSTMVVDSLAAGYYHRSQFRKARPVDNINVHKHAGDERAEHAQHINAHTHGGHTHSHGDIVVCGSPEEGSVAESIRHKVVSQVLELGILVHSVIIGVSLGASVRPSTIRPLVGALSFHQFFEGVGLGGCIVQANFKVRATVIMAIFFSLTAPVGIVLGIAISSSYNVHSSTAFVVEGVFNSASAGILIYMSLVDLLATDFNNPKLQINTKLQLMAYLALFLGAGLMSMLAIWA
>sp|Q6ZJ91|ZIP4_ORYSJ Zinc transporter 4 OS=Oryza sativa subsp. japonica GN=ZIP4 PE=2 SV=1  
MDAMRQSTPRAMLLLCAVLMLAVAPPGAATAAAVAGCECGNAAAAAVAGEDARGALRLKLVAIASILAAGAAGVLVPVLGRSFAALRPDGDVFFAVKAFAAGVILATGMVHILPAAFDALASPCGGGRGGGGGFPFAGLVAMAAAMATMMIDSVAAGYYRRSHFKKPRPVDDPADAARAAGVEEGGAEHAGHVHVHTHATHGHAHGHVHSHGHGHGHSHGSAPAAATSPEDASVAETIRHRVVSQVLELGILVHSVIIGVSLGASLRPSSIRPLVGALSFHQFFEGIGLGGCIVQANFKAKATVIMATFFSLTAPVGIALGIAISSSYSKHSSTALVVEGVFNSAAAGILIYMSLVDLLAADFNNPKLQTNTKLQLAVYLALFLGAGMMSLLAIWA
>sp|O23039|ZIP5_ARATH Zinc transporter 5 OS=Arabidopsis thaliana GN=ZIP5 PE=2 SV=1  
MRITQNVKLLLFFFFFISFLFIAVSAGESKCECSHEDDEANKAGAKKYKIAAIPSVLAAGVIGVMFPLLGKFFPSLKPETTFFFVTKAFAAGVILATGFMHVLPEGYEKLTSPCLKGEAWEFPFTGFIAMVAAILTLSVDSFATSYFHKAHFKTSKRIGDGEEQDAGGGGGGGDELGLHVHAHGHTHGIVGVESGESQVQLHRTRVVAQVLEVGIIVHSVVIGISLGASQSPDTAKALFAALMFHQCFEGLGLGGCIAQGNFNCMSITIMSIFFSVTTPVGIAVGMAISSSYDDSSPTALIVQGVLNAASAGILIYMSLVDFLAADFMHPKMQSNTRLQIMAHISLLVGAGVMSLLAKWA
>sp|Q6L8F9|ZIP6_ORYSJ Zinc transporter 6 OS=Oryza sativa subsp. japonica GN=ZIP6 PE=2 SV=1  
MSGTGCFPAGEMAAVARVCRDGAAAARLKTGSLLAILVASAVGICLPVALTGAFRGKAGYARGLLLVKCYAAGVILSTSLVHVLPDAHAALADCAVATRRPWRDFPFAGLFSLVGALLALLVDLSASSHLEAHGHHQHAEEGESPPPPPPTHQPYAPIPTTKKSPVFELSGEMSPKKRAHSDDTDRDDVALFGAKSAVRSDEVVVAPRVGCHGHHDVVEVGEEGGGGEEEEARRKQKMVSKVLEIGIVFHSVIIGVTMGMSQDVCAIRPLVVALSFHQVFEGMGLGGCIAQAGFGIATVGYMCVMFSVTTPLGILLGMAIFHMTGYDDSSPNALIIEGLLGSLSSGILVYMALVDLISLDFFHNKMMSSSNKLKKVSYVALVLGSASMSILALWA
>sp|Q8W246|ZIP7_ARATH Zinc transporter 7 OS=Arabidopsis thaliana GN=ZIP7 PE=2 SV=1  
MAYSKACYKLTTITILLLSFTLPSLAGNAENADVSECKAESGDLSCHNNKEAQKLKIIAIPSILVASMIGVSLPLFSRSIPALGPDREMSVIVKTLASGVILATGFMHVLPDSFDDLTSKCLPEDPWQKFPFATFITMISALLVLMIESFAMCAYARRTSKREGEVVPLENGSNSVDTQNDIQTLENGSSYVEKQEKVNEDKTSELLRNKVIAQILELGIVVHSVVIGLAMGASDNKCTVQSLIAALCFHQLFEGMGLGGSILQAQFKSKTNWTMVFFFSVTTPFGIVLGMAIQKIYDETSPTALIVVGVLNACSAGLLIYMALVNLLAHEFFGPKIQGNIKLHVLGYVATFTGAAGMSLMAKWA
>sp|Q6L8F7|ZIP7_ORYSJ Zinc transporter 7 OS=Oryza sativa subsp. japonica GN=ZIP7 PE=2 SV=1  
MERFVQFLRRGNGLMAASLAAGSCAEEVAKAEGAGCRDDAAALRLKGVAMATILVAGVVGVGLPLAGRKRRALRTDSAAFVAAKAFAAGVILATGFVHMLHDAEHALSSPCLPAHPWRSFPFPGFVAMSAALATLVLDFLATRFYEGKHRAETERVKAAAAAALAASSASDDDITVVTVTEDDNDNKAPLLQPHSHSHSHPHGHGHGHELAQPEGSGGEGEVPAQVRSVVVSQILEMGIVSHSVIIGLSLGVSRSPCTIRPLVAALSFHQFFEGFALGGCIAQAQFKTLSAAIMACFFAITTPAGIAAGAGVASFYNANSPRALVVEGILDSVSAGILIYMSLVDLIAADFLGGKMTGSTRQQVMAYIALFLGALSMSSLAIWA
>sp|A3BI11|ZIP8_ORYSJ Zinc transporter 8 OS=Oryza sativa subsp. japonica GN=ZIP8 PE=2 SV=1  
MRTNTTATVLLAAAVALLLATAARGDGGDGGCGKEDAAAGRDRARARGLKIAAFFSILVCGALGCGLPSLGRHVPALRPDGDVFFLVKAFAAGVILATGFIHILPDAFDNLTDDCLPAGGPWKEFPFAGFGAMVGAIGTLVVDTLATGYFTRALSKKDAATAAAVADEEKQSAAATQQHNHHHNHHVVGDGGGGGEEHEGQVHVHTHATHGHAHGSSALVAAVGEDDKETTLRHRVISQVLELGIVVHSVIIGISLGASQNPETIKPLVVALSFHQMFEGMGLGGCIVQAKFKVRSIVTMVLFFCLTTPVGIAVGVGISSVYNESSPTALVVEGILNSVAAGILIYMALVDLLAEDFMNPRVQSKGKLQLGINLAMLAGAGLMSMLAKWA
>sp|O82643|ZIP9_ARATH Zinc transporter 9 OS=Arabidopsis thaliana GN=ZIP9 PE=2 SV=1  
MASILISGAAGVSIPLVGTLLPLNGGLMRGAKAFAAGVILATGFVHMLSGGSKALSDPCLPEFPWKMFPFPEFFAMVAALLTLLADFMITGYYERKQEKMMNQSVESLGTQVSVMSDPGLESGFLRDQEDGGALHIVGMRAHAEHHRHSLSMGAEGFEALSKRSGVSGHGHGHSHGHGDVGLDSGVRHVVVSQILEMGIVSHSIIIGISLGVSHSPCTIRPLLLALSFHQFFEGFALGGCVAEARLTPRGSAMMAFFFAITTPIGVAVGTAIASSYNSYSVAALVAEGVLDSLSAGILVYMALVDLIAADFLSKKMSVDFRVQVVSYCFLFLGAGMMSALAIWA
>sp|Q0DHE3|ZIP9_ORYSJ Zinc transporter 9 OS=Oryza sativa subsp. japonica GN=ZIP9 PE=3 SV=3  
MAFDLKLTACLLLAVFSLAAAADCECQPSDEGHDAAKSRTLKVIAIFCILVGSSAGCAIPSLGRRFPALRPDTSLFFALKAFAAGVILATAFVHILPVSFDKLGSPCLVDGPWRKYPFTGLVAMLAAVATLLLDTIATGYFLQRAQDSRGAVAAVAACGGDASSSHDHERGNAHGVSSAVIASATMPNDAADDCDDAEDRAKLVRHRVISQVFELGIIVHSIIIGISLGASESPSTIRPLVAALTFHQFFEGIGLGGCIVQARFHLKSAVTMAIFFSLTTPVGIMIGIGISSAYNENSPTALIVEGILDAAAAGILNYMALVDLLAEDFMNPRVRKSGRLQLIISILLLVGIALMSLLGIWA
>sp|Q8LPK4|AP2A2_ARATH AP-2 complex subunit alpha-2 OS=Arabidopsis thaliana GN=ALPHAC-AD PE=1 SV=1  
MTGMRGLSVFISDVRNCQNKEAERLRVDKELGNIRTCFKNEKVLTPYKKKKYVWKMLYIHMLGYDVDFGHMEAVSLISAPKYPEKQVGYIVTSCLLNENHDFLKLAINTVRNDIIGRNETFQCLALTLVGNIGGRDFAESLAPDVQKLLISSSCRPLVRKKAALCLLRLFRKNPDAVNVDGWADRMAQLLDERDLGVLTSSTSLLVALVSNNHEAYSSCLPKCVKILERLARNQDVPQEYTYYGIPSPWLQVKAMRALQYFPTIEDPSTRKALFEVLQRILMGTDVVKNVNKNNASHAVLFEALSLVMHLDAEKEMMSQCVALLGKFISVREPNIRYLGLENMTRMLMVTDVQDIIKKHQSQIITSLKDPDISIRRRALDLLYGMCDVSNAKDIVEELLQYLSTAEFSMREELSLKAAILAEKFAPDLSWYVDVILQLIDKAGDFVSDDIWFRVVQFVTNNEDLQPYAASKAREYMDKIAIHETMVKVSAYILGEYGHLLARQPGCSASELFSILHEKLPTVSTPTIPILLSTYAKLLMHAQPPDPELQKKVWAVFKKYESCIDVEIQQRAVEYFELSKKGPAFMDVLAEMPKFPERQSSLIKKAENVEDTADQSAIKLRAQQQPSNAIVLADPQPVNGAPPPLKVPILSGSTDPESVARSLSHPNGTLSNIDPQTPSPDLLSDLLGPLAIEAPPGAVSYEQHGPVGAEGVPDEIDGSAIVPVEEQTNTVELIGNIAERFHALCLKDSGVLYEDPHIQIGIKAEWRGHHGRLVLFMGNKNTSPLTSVQALILPPAHLRLDLSPVPDTIPPRAQVQSPLEVMNIRPSRDVAVLDFSYKFGTNVVSAKLRIPATLNKFLQPLQLTSEEFFPQWRAISGPPLKLQEVVRGVRPLALPEMANLFNSFHVTICPGLDPNPNNLVASTTFYSETTGAMLCLARIETDPADRTQLRLTVGSGDPTLTFELKEFIKEQLITIPMGSRALVPAAGPAPSPAVQPPSPAALADDPGAMLAGLL
>sp|O50016|AP2S1_MAIZE AP-2 complex subunit sigma OS=Zea mays GN=AP-17 PE=2 SV=1  
MIRFILLQNRQGKTRLAKYYVPLEDSEKHKVEYEVHRLVVNRDPKFTNFVEFRTHKVIYRRYAGLFFSICVDITDNELAYLECIHLFVEILDHFFSNVCELDLVFNFHKVYRYLILDEFILAGELQETSKRQ
>sp|Q84WL9|AP2S_ARATH AP-2 complex subunit sigma OS=Arabidopsis thaliana GN=AP17 PE=2 SV=1  
MIRFILLQNRQGKTRLAKYYVPLEESEKHKVEYEVHRLVVNRDAKFTNFVEFRTHKVIYRRYAGLFFSVCVDITDNELAYLESIHLFVEILDHFFSNVCELDLVFNFHKVYLILDEFILAGELQETSKRAIIERMSELEKLQ
>sp|Q501E6|FLOT1_ARATH Flotillin-like protein 1 OS=Arabidopsis thaliana GN=FLOT1 PE=2 SV=1  
MFKVARASQYLAITGAGIEDIKLSKKSWVFPWQSCTVFDVSPVNYTFKVQAMSAEKLPFVLPAVFTIGPRVDDDDALILYARLISPHDKDSNHVHELVEGVIEGETRVLAASMTMEEIFKGTKEFKKEVFDKVQLELNQFGLVIYNANVKQLVDVPGHEYFSYLGQKTQMEAANQARIDVSEAKMKGEIGAKERTGLTLQNAAKIDAESKIISMQRQGEGTKEEIKVRTEVKVFENQKEADVAKANAELAMKKAAWTKDAQVAEVEATKAVALREAELQTQVEKMNALTRTEKLKAEFLSKASVEYETKVQEANWELYNKQKQAEAVLYEKQKQAEAQKAQADAAFYSKQKEAEGLVALASAQGTYLRTLLDAVQNDYSCLRDFLMINNGIYQEIAKTNAMAVRDLQPKISVWNHGGEQGGGSGNAMKDIAGLYKMLPPVLDTVYEQTGMQPPAWIGTLRGAEPKQVTRS
>sp|D2XNQ8|FLOT1_MEDTR Flotillin-like protein 1 OS=Medicago truncatula GN=FLOT1 PE=2 SV=1  
MYRVAKASEYLVITGAGIDDVKLEKKAWIFPGQSCTVFDLSPVNYTFEVQAMSAEKLPFVLPAVFTIGPRVDDYESLLKYAKLISPHDKLSNHVNELVQGIIEGETRVLVASMTMEEVFRGTKEFKQEVFDKVQLELNQFGLWIYNANVKQLVDVPGHEYFSYLGQKTQMEAANQARVDVAEAKMKGEIGSKLREGQTIQNAAKIDAETKVIAMQRAGEGEKQGIKVRTEVKVFENQREAEVAEANSELAKKKAAWTMAAQVAELEAAKAVALREAELQGEVERMNALTTTEKLKADFLSKASVEYDTKVQEANWELYKKQKEAEAILYEKKAEAEAQKALADSTFYARKQEAEAELYAKKKEAEGIMTLGNAQGAYVSTLLNALGNNYTAVRDYLMINGGMFQEIAKINAEAVRGLEPKISIWTNGGDNNGGITEGAMGMKEVAGVYKMLPPLFKTVHEQTGMFPPAWMGSLPDKNS
>sp|Q9AV57|FLOT1_ORYSJ Flotillin-like protein 1 OS=Oryza sativa subsp. japonica GN=FLOT1 PE=3 SV=1  
MGFAYRIASASEYLAITGYGIADVKLAKKAWVAPGQRCTRFDISPVNYTFEVQAMSAEKLPFILPAVFTIGPRADDDDCLLRYAKLISPHDKLSHHVNELVKGVIEGETRVLAASMTMEEIFQGTKSFKQAVFENVQLELNQFGLIIYNANVKQLVDVAGHEYFSYLGQKTQQEAVNQAKVDVAEARMKGEVGAKERDGMTRQNAAKVDAETKVYTVKRQGEGAKEEARVKAEVKVFENEREAEVAEANADLAMKKAGWQRQAMVAEVEAAKAVAIREAELQVEVERTNASRQTEKLKAEHLSKAVVDYEMKVQEANWELYNRQKAAEALLYEQEKQAEARRASADAAFFARQREAEAELYAKQKEAEGLVAMGDAQSAYLSAMLGALGGSYAALRDYLMVSSGVYQEMARINADAIRGLEPKISVWSNGAGAGGEVGEGGGAMKEVAGVYKMLPPLLTTVHEQTGMLPPAWMGTLTGGAPSSTS
>sp|Q4V3D6|FLOT2_ARATH Flotillin-like protein 2 OS=Arabidopsis thaliana GN=FLOT2 PE=2 SV=1  
MFKVARASQYLAITGGGIEDIKLSKKSWVFPWQRCTVFDVSPVNYTFKVQAMSAEKLPFVLPAVFTIGPRVDDTEALILYARLISPHDKQSNHVNELVEGVIEGETRVLAASMTMEEIFKGTKEFKKEVFDKVQLELDQFGLVIYNANVKQLVDVPGHEYFSYLGQKTQMEAANQARIDVAEAKMKGEIGAKERTGLTLQNAAKIDAESKIISMQRQGEGTKAEIKVKTEVKVFENQKEADVAKANSELAMKKAAWTKDAKVAEVEATKAVALREAELQTQVEKMNALTRTEKLKAEFLSKASVEYETKVQEANWELYNKQKQAEAVLYEKQKQAEAQKAEADATFYSKQKEAEGLVALASAQGTYLRTLLDAVQNDYSCLRDFLMINNGTYQEIAKTNALAVRDLQPKISVWNHGGEQGIGGASGSGMKDIAGLYKMLPPVLDTVYEQTGMQPPAWIGTLSK
>sp|D2XNQ9|FLOT2_MEDTR Flotillin-like protein 2 OS=Medicago truncatula GN=FLOT2 PE=2 SV=1  
MKIYRVAKASEYLVITGIFIKDIKLKKKAWIFPGQSCTVLDLSPVNYTFEVQAMSAEKLPFVLPAVFTIGPRVDDQESLLKYAKLISPHDRHSNHVNELVQGIIEGETRVLAASMTMEEVFRGTKQFKQEVFDKVQLELNQFGLLIYNANVKQLVDVPGHEYFSYLGQKTQMEAKNQARVDVSEAKMKGEIGSKLREGQTLQNAAKIDAETKVIAMQRAGEGEKEGIKVRTEVKVFENQREAEVAQANSELAKKKAAWTKAAQVAEVEAKKAVALREAELQGEVERMNALTTTEKLKADLLSKASVQYETKVQEANWELYKKQKETEAILYEKKAEAEAQKASADATFYASKQAAEAELYAKKKEAEGIVTLGQAQGAYVSTLLNALGNDYTAVRDYLMINGDMFQEIAKINAEAIRGLEPKISIWTNGGDNSGGITDGAMGMKEVAGVYKMLPPLFKTVHEQTGMLPPAWMGALSEKSS
>sp|Q8LNW4|FLOT2_ORYSJ Flotillin-like protein 2 OS=Oryza sativa subsp. japonica GN=FLOT2 PE=3 SV=1  
MARFVVAGPSEYLAITGWGIDDVKLAKKAWVFAGQKCSRFDISPVNYEFNVEAMSSEKLAFNLPAVFTIGPKITPAPAPEVDGASNQRRVLMPESEEKLLLYAKLIAPHDHASNHVKQLVKGVIEGETRVLAASMTMEEIFQGTKKFKQEVFDQVQLDLNKFGLYIYNANVKQLVDEPGHEYFSYLGKKTQQEAANKAKVDVAEERMKGEVGAKEREGLTRQNAAKVDAETKVVSVRQQGIGLREEAKVKAEVQVYENEREAEIAAAQAGLAMKKAGWEKQSKVAQVEAVKAVAIREAELQMEVERKNALRLTEKLKAEQLSKATVQYETQVQESNAALYNRQKAADATLYEQVKSAEARKAQADAMFFEQKLAEDARLYAKQKEAEALAMVGKAKVEYVTSMLQALGGDYGALRDYLMIDGGMYQEMARVNASAVSGMQPKISIWSGADGAAGEAGAGAMQQVAGVYKMLPPLLSTVHEQTGMQPPAWMGSLPKDGAN
>sp|Q9LV90|FLOT3_ARATH Flotillin-like protein 3 OS=Arabidopsis thaliana GN=FLOT3 PE=2 SV=1  
MSYRVAKASQYLAITGGGITDIKLAKKSWVFPWQSCTVFDVSPVNYTFEVQAMSSEKLPFVIPAVFTIGPRVDDPHALLLYAMLMSQHDKHSNHVNELVQGVIEGETRVLVASMTMEEVFKGTKEFKKEVFDKVQLELNQFGLVIYNANVKQLVDVPGHEYFSYLGQKTQMEAANQAKIDVAEAKMKGEVGAKERTGLTIQNAAKIDAESKIISTQRLGEGTKEEIKVKTEVKVFQNEKEALVAKADAALAIQKAALSQNSRVAEVEAAKAVALREAELQTKVEKMNALTRTEKLKAEFLSKASVEYETKVQEANWELYNKQKQAEAVLYEKQKQAEATKAAADAAFYSKQKDAEGLVAMADAQGTYLKTLLGAVNNDYSAMRDFLMINNGIYQDIAKTNAVAIRDLQPKISVWNHGGAEQGMNGGGKATMNDIAGLYKMLPPVLDTVYEQTGMQPPAWIGTLRGAEPKQSLHAQQHRG
>sp|Q8LNW6|FLOT3_ORYSJ Flotillin-like protein 3 OS=Oryza sativa subsp. japonica GN=FLOT3 PE=3 SV=2  
MARFVVAGASEYLAITGWGIDDVKLAKKAWVFAGQKCLKFDATPVSYDIDVQAMSSEKLPFRLPAAYTIGPSPKIKRNPVVDGPAPPADTQRRLEDCDEEALLLYAKLIAASQIRSPNHVIDLVKGVIEGETRVLASSMTMEEIFQGTKKFKQQVFDQVQLALNELGLYIYSANVKQLVDDPDSPGNDYFSFLGQKRQAEVEGKAKVAEAEARMKGEIGAKEREGLTLQNAAKVDAETKVLSARQQGVGCREEIKVKADVEVYENEREADIAAARAALAVKKAGLDKQSKVAEVEAVKAVVVREAELQLEVERKNALRLTEKLKAEKLSKATVQYETQVQDSNAALYDRQMAADATLFEQVKSAEARKAQAGAKFFEQKLAEDARLYARQREAEALAGVGRAKAELVASMLQELGGDHGALRDSLMIDGGVYEEVARVNASAMSGIQPKISIRSRAGGANAGASSAGAVQQVAAADVYDMLPPFLQSSGGFNKLPL
>sp|D2XNR1|FLOT4_MEDTR Flotillin-like protein 4 OS=Medicago truncatula GN=FLOT4 PE=2 SV=1  
MYKVAKASQYLVITGIGIKDIKLAKKAWILPGQSYSVFDLSPVNYTFEVQAMSAEKLPFVLPAVFTIGPRVDDKESLLKYAKLISPHDKLSNHVKELVQGIIEGETRVLAASMTMEEVFRGTKEFKQEVFGKVQLELNQFGLLIYNANVKQLVDVPGHEYFSYLGQKTQMEAANQARVDVSEAKMKGEIGSKLREGQTLQNAAKIDAETKIIAMQRAGEGDKEGIKVRTEVKVFENQREAEVAEANSELAKKKAAWTKAAQVAEVEAAKAVALRDAELQGEVERMNALTTTEKLKAEFLSKASVQYETKVQEANWELYKKQKEAEAILYEKKAEAEAQKALADATFYARTQAAEAELYAKKKEAEGIVTLGNAQGVYLSALLNALGNNYTAVRDFLMINGGMFQEIAKINAEAVRGLEPKISIWTNGGDNSGGEGAMKEVAGVYKMLPPLFKTVHEQTGMLPPAWMGVLPDKNLN
