# Supplementary material for: Ensemble of Multiple Classifiers for Multilabel Classification of Plant Protein Subcellular Localization
Source: Life (Basel). 2021 Mar 30;11(4):293. doi: 10.3390/life11040293 (PMC8066735; doi:10.3390/life11040293)
Supplement: Supplementary file 1 [file life-11-00293-s001.zip › Supplementary Dataset S1/Celwall_Inde.fasta]

>sp|P35337|PGLR_BRANA Polygalacturonase OS=Brassica napus PE=2 SV=1  
MGSYLGIYTILVLCLLGYSANAEVFTAGGPPNSDITAAVLKAFTSACQAPAPSQVLIPKGDFKLGETVMTGPCKSPIEFTLQGNVKTDGGSTQGKDRWVVFEKINGFKLNGGGTFDGEGNAAWKANNCHKTFECKKLPISVRFDFVDNAEIKDVTSLDAKNFHFNVISGKNMTFDNIKIIAPAESPNTDGIHLGRCEGVKILNTKIATGDDCISVGDGMKNLLIEKVVCGPGHGISVGSLGRYGWEQDVTDITVKNCTLEGTSNGLRIKTWPSAACTTTAAGIHFEDIILNKVSNPILIDQEYCPWNQCNKNKPSTIKLVDITFRNIRGTSENKDAVKLLCSKGHPCENVEIGDINIEYTGPDGPPTFECTNVTPKLVGAQNPKACVGPVVKAPGKE
>sp|P48978|PGLR_MALDO Polygalacturonase OS=Malus domestica PE=2 SV=1  
MALKTQLLWSFVVVFVVSFSTTSCSGSSFQEVNALHSYVDHVDDKESGYNSRAYPSYTDTIEGLKVMELIRPRTQLFSSRKLNTITGGIATSSAPAKTISVDDFGAKGNGADDTQAFVKAWKAACSSSGAMVLVVPQKNYLVRPIEFSGPCKSQLTLQIYGTIEASEDRSIYKDIDHWLIFDNVQNLLVVGPGTINGNGNIWWKNSCKIKPQPPCGTYAPTAVTFNRCNNLVVKNLNIQDAQQIHVIFQNCINVQASCLTVTAPEDSPNTDGIHVTNTQNITISSSVIGTGDDCISIVSGSQRVQATDITCGPGHGISIGSLGEDGSEDHVSGVFVNGAKLSGTSNGLRIKTWKGGSGSATNIVFQNVQMNDVTNPIIIDQNYCDHKTKDCKQQKSAVQVKNVLYQNIRGTSASGDAITLNCSQSVPCQGIVLQSVQLQNGRAECNNVQPAYKGVVSPRC
>sp|Q02096|PGLR_PERAE Polygalacturonase OS=Persea americana PE=2 SV=1  
MALTRLLLPISILWFCFYSSHTILQKDPLLICVNGDPGFDQRAYPTYFGPILDEFSSIMGFEPSILSLERFNPVGGPETSPDTDISVDDFGARGDGTDDTKAFEKAWKDACSSGSVLIVPENKNYLLKQITFSGPCKSDLRVKIRGTIEASSDQSDWVGHNRKRWIEFEDISNLTLEGGGTSNGNGETWWDSSCKRKKSLPCKSAPTALTFRSCKNLIVSDLSIKDSQKMHLSFDKCQDVIASNLMVTAPEHSPNTDGIHITGTQRIHVMNSVIGTGDDCISIESGSKMVIATNITCGPGHGISIGSLGDRNSEAHVSGVLVDGGNLFDTTNGLRIKTWQGGSGSAKNIKFQNIVMHNVTNPIIIDQYYCDSKDPCPEQESAVKVSNVAYMNIRGTSASEVAVKFDCSKSSPCQGYIVGNINLVGNGGKETTMSCSNIVQGLLREGLSTFLFMKRRVHECSY
>sp|P48979|PGLR_PRUPE Polygalacturonase OS=Prunus persica PE=2 SV=1  
MANRRSLFSLSLIFVFMINSAIASPLTYNVASLGAKADGKTDSTKAFLSAWAKACASMNPGVIYVPAGTFFLRDVVFSGPCKNNAITFRIAGTLVAPSDYRVIGNAANWIFFHHVNGVTISGGILDGQGTALWACKACHGESCPSGATTLGFSDSNNIVVSGLASLNSQMFHIVINDFQNVQMQGVRVSRSGNSPNTDGIHVQMSSGVTILNSKIATGDDCVSIGPGTSNLWIEGVACGPGHGISIGSLGKEQEEAGVQNVTVKTVTFSGTQNGLRIKSWGRPSTGFARNILFQHATMVNVENPIVIDQHYCPDNKGCPGQVSGVQISDVTYEDIHGTSATEVAVKFDCSPKHPCREIKLEDVKLTYKNQAAESSCSHADGTTEGVVQPTSCL
>sp|Q05967|PGLR_TOBAC Polygalacturonase OS=Nicotiana tabacum GN=PG1 PE=2 SV=1  
MDLKFKVHFALVLLFLAHFGESQTGVFDITKYGANSNADISEALLNAFKEACQSTSPSTIVIPKGTFTMNQVKLEGPCKSPLELQIQATLKAPSDPSQLKVGEWLTVNKLDQFTMSGGGILDGQAAAAWECKQSKKCNKLPNNLSFNSLTNSTIKDITTLDSKSFHVNVNQCKNLTFIRFNVSAPANSPNTDGIHVSRSSSVNITDSNFSTGDDCISVGDETEQLYITRVTCGPGHGISVGSLGGNPDEKPVVGVFVRNCTFTNTDNGVRIKTWPASHPGVVNDVHFEDIIVQNVSNPVVIDQVYCPFNKCNKDLPSQVKISKVSFQNIKGTSRTQDAVSLLRSKGVPCEGIEVGDIDITYSGKEGPAKSSCENIKPSLKGKQNPPVCTASAASSS
