# Supplementary material for: Ensemble of Multiple Classifiers for Multilabel Classification of Plant Protein Subcellular Localization
Source: Life (Basel). 2021 Mar 30;11(4):293. doi: 10.3390/life11040293 (PMC8066735; doi:10.3390/life11040293)
Supplement: Supplementary file 1 [file life-11-00293-s001.zip › Supplementary Dataset S1/Celwall_train_filter.fasta]

>sp|P22184|ASF2_HELAN Anther-specific protein SF2 OS=Helianthus annuus PE=2 SV=1  
MANNSVSYLVLLLLVFVLAISESAPVQYCDRVTNLYHEKCDEKQCTEHCKTNEKAESGYCLVVEKQQLSICSFDCSKYKPSTPAPPPPPPKLFYSGSWLQAKVENVMLPGQKNMNCTQCPK
>sp|P29060|CHIA_TOBAC Acidic endochitinase OS=Nicotiana tabacum PE=1 SV=1  
MIKYSFLLTALVLFLRALKLEAGDIVIYWGQNGNEGSLADTCATNNYAIVNIAFLVVFGNGQNPVLNLAGHCDPNAGACTGLSNDIRACQNQGIKVMLSLGGGAGSYFLSSADDARNVANYLWNNYLGGQSNTRPLGDAVLDGIDFDIEGGTTQHWDELAKTLSQFSQQRKVYLTAAPQCPFPDTWLNGALSTGLFDYVWVQFYNNPPCQYSGGSADNLKNYWNQWNAIQAGKIFLGLPAAQGAAGSGFIPSDVLVSQVLPLINGSPKYGGVMLWSKFYDNGYSSAIKANV
>sp|Q8GXV7|CRR56_ARATH Cysteine-rich repeat secretory protein 56 OS=Arabidopsis thaliana GN=CRRSP56 PE=1 SV=2  
MKLTYQFFIFWFFLPFFAISGDDDYKNLIFKGCANQKSPDPTGVFSQNLKNLFTSLVSQSSQSSFASVTSGTDNTTAVIGVFQCRGDLQNAQCYDCVSKIPKLVSKLCGGGRDDGNVVAARVHLAGCYIRYESSGFRQTSGTEMLFRVCGKKDSNDPGFVGKRETAFGMAENGVKTGSSGGGGGGGGFYAGQYESVYVLGQCEGSLGNSDCGECVKDGFEKAKSECGESNSGQVYLQKCFVSYSYYSHGVPNIEPLSGGEKRQHTERTIALAVGGVFVLGFVIVCLLVLRSAMKKKSNKYDAY
>sp|P81571|DEFD2_SPIOL Defensin D2 (Fragment) OS=Spinacia oleracea PE=1 SV=1  
GIFSSRKCKTPSKTFKGICTRDSNCDTSCRYEGYPAGDCKGIRRRCMCSKPC
>sp|Q38913|EXTN1_ARATH Extensin-1 OS=Arabidopsis thaliana GN=EXT1 PE=2 SV=2  
MASFLVLAFSLAFVSQTTANYFYSSPPPPVKHYSPPPVYKSPPPPVKHYSPPPVYKSPPPPVKHYSPPPVYKSPPPPVKYYSPPPVYKSPPPPVYKSPPPPVKHYSPPPVYKSPPPPVKHYSPPPVYKSPPPPVKHYSPPPVYKSPPPPVKHYSPPPVYKSPPPPVKYYSPPPVYKSPPPPVKHYSPPPVYKSPPPPVKYYSPPPVYKSPPPPVKHYSPPPVYKSPPPPVKYYSPPPVYKSPPPPVHYSPPPVVYHSPPPPVHYSPPPVVYHSPPPPVHYSPPPVVYHSPPPPVHYSPPPVVYHSPPPPVHYSPPPVVYHSPPPPKKHYEYKSPPPPVHYSPPTVYHSPPPPVHHYSPPHQPYLYKSPPPPHY
>sp|Q9M1G9|EXTN2_ARATH Extensin-2 OS=Arabidopsis thaliana GN=EXT2 PE=2 SV=1  
MGPSAHLISALGVIIMATMVAAYEPETYASPPPLYSSPLPEVEYKTPPLPYVDSSPPPTYTPAPEVEYKSPPPPYVYSSPPPPTYSPSPKVDYKSPPPPYVYSSPPPPYYSPSPKVDYKSPPPPYVYNSPPPPYYSPSPKVDYKSPPPPYVYSSPPPPYYSPSPKVEYKSPPPPYVYSSPPPPYYSPSPKVDYKSPPPPYVYSSPPPPYYSPSPKVEYKSPPPPYVYSSPPPPYYSPSPKVDYKSPPPPYVYSSPPPPYYSPSPKVDYKSPPPPYVYSSPPPPYYSPSPKVDYKSPPPPYVYSSPPPPYYSPSPKVDYKSPPPPYVYSSPPPPYYSPSPKVDYKSPPPPYVYSSPPPPTYSPSPKVDYKSPPPPYVYSSPPPPYYSPSPKVEYKSPPPPYVYSSPPPPTYSPSPKVYYKSPPPPYVYSSPPPPYYSPSPKVYYKSPPPPYVYSSPPPPYYSPSPKVYYKSPPPPYVYSSPPPPYYSPSPKVYYKSPPPPYVYSSPPPPYYSPSPKVYYKSPPPPYVYSSPPPPYYSPSPKVHYKSPPPPYVYSSPPPPYYSPSPKVHYKSPPPPYVYNSPPPPYYSPSPKVYYKSPPPPYVYSSPPPPYYSPSPKVYYKSPPPPYVYSSPPPPYYSPSPKVYYKSPPPPYYSPSPKVYYKSPPHPHVCVCPPPPPCYSPSPKVVYKSPPPPYVYNSPPPPYYSPSPKVYYKSPPPPSYYSPSPKVEYKSPPPPSYSPSPKTEY
>sp|Q9FS16|EXTN3_ARATH Extensin-3 OS=Arabidopsis thaliana GN=EXT3 PE=2 SV=3  
MGSPMASLVATLLVLTISLTFVSQSTANYFYSSPPPPVKHYTPPVKHYSPPPVYHSPPPPKKHYEYKSPPPPVKHYSPPPVYHSPPPPKKHYVYKSPPPPVKHYSPPPVYHSPPPPKKHYVYKSPPPPVKHYSPPPVYHSPPPPKKHYVYKSPPPPVKHYSPPPVYHSPPPPKKHYVYKSPPPPVKHYSPPPVYHSPPPPKKHYVYKSPPPPVKHYSPPPVYHSPPPPKKHYVYKSPPPPVKHYSPPPVYHSPPPPKKHYVYKSPPPPVKHYSPPPVYHSPPPPKKHYVYKSPPPPVKHYSPPPVYHSPPPPKKHYVYKSPPPPVKHYSPPPVYHSPPPPKKHYVYKSPPPPVKHYSPPPVYHSPPPPKKHYVYKSPPPPVKHYSPPPVYHSPPPPKEKYVYKSPPPPPVHHYSPPHHPYLYKSPPPPYHY
>sp|P06599|EXTN_DAUCA Extensin OS=Daucus carota PE=2 SV=1  
MGRIARGSKMSSLIVSLLVVLVSLNLASETTAKYTYSSPPPPEHSPPPPEHSPPPPYHYESPPPPKHSPPPPTPVYKYKSPPPPMHSPPPPYHFESPPPPKHSPPPPTPVYKYKSPPPPKHSPAPVHHYKYKSPPPPTPVYKYKSPPPPKHSPAPEHHYKYKSPPPPKHFPAPEHHYKYKYKSPPPPTPVYKYKSPPPPTPVYKYKSPPPPKHSPAPVHHYKYKSPPPPTPVYKSPPPPEHSPPPPTPVYKYKSPPPPMHSPPPPTPVYKYKSPPPPMHSPPPPVYSPPPPKHHYSYTSPPPPHHY
>sp|P14918|EXTN_MAIZE Extensin OS=Zea mays GN=HRGP PE=2 SV=1  
MCPAFSIFFNSRRYSLTPPTYTPSPKPPTPKPTPPTYTPSPKPPASKPPTPKPTPPTYTPSPKPPTPKPTPPTYTPSPKPPATKPPTPKPTPPTYTPSPKPPTPKPTPPTYTPSPKPPATKPPTPKPTPPTYTPSPKPPTPKPTPPTYTPSPKPPTPKPTPPTYTPSPKPPTHPTPKPTPPTYTPSPKPPTPKPTPPTYTPSPKPPTPKPTPPTYTPSPKPPATKPPTPKPTPPTYTPTPKPPATKPPTYTPTPPVSHTPSPPPPYY
>sp|P13983|EXTN_TOBAC Extensin OS=Nicotiana tabacum GN=HRGPNT3 PE=2 SV=1  
MKLSTLFALVLLLQSTAILSLVAAEATTQYGGYLPPPVTSQPPPSSIGLSPPSAPTTTPPSRGHVPSPRHAPPRHAYPPPSHGHLPPSVGGPPPHRGHLPPSRGFNPPPSPVISPSHPPPSYGAPPPSHGPGHLPSHGQRPPSPSHGHAPPSGGHTPPRGQHPPSHRRPSPPSRHGHPPPPTYAQPPPTPIYSPSPQVQPPPTYSPPPPTHVQPTPSPPSRGHQPQPPTHRHAPPTHRHAPPTHQPSPLRHLPPSPRRQPQPPTYSPPPPAYAQSPQPSPTYSPPPPTYSPPPPSPIYSPPPPAYSPSPPPTPTPTFSPPPPAYSPPPTYSPPPPTYLPLPSSPIYSPPPPVYSPPPPPSYSPPPPTYLPPPPPSSPPPPSFSPPPPTYEQSPPPPPAYSPPLPAPPTYSPPPPTYSPPPPTYAQPPPLPPTYSPPPPAYSPPPPPTYSPPPPTYSPPPPAYAQPPPPPPTYSPPPPAYSPPPPSPIYSPPPPQVQPLPPTFSPPPPRRIHLPPPPHRQPRPPTPTYGQPPSPPTFSPPPPRQIHSPPPPHWQPRTPTPTYGQPPSPPTFSAPPPRQIHSPPPPHRQPRPPTPTYGQPPSPPTTYSPPSPPPYGLLLSTP
>sp|P17816|GRP1_HORVU Glycine-rich cell wall structural protein OS=Hordeum vulgare GN=GRP PE=2 SV=1  
MASKSKGLVVLALLLAAAILVASADEHPQAKKEENEAGVENFFHGGGGHHGHGRGGHGGGGYGGGGGYGGGGGGYPGGGGGYGGGGGGYPGHGGEGGGGYGGGGGYPGHGGEGGGGYGGGGGYHGHGGEGGGGYGGGGGYHGHGGEGGGGYGGGGGGYPGHGGGGGHGGGRCKWGCCGHGFLHHGCRCCARADEVPEVRN
>sp|P23137|GRP1_TOBAC Glycine-rich protein OS=Nicotiana tabacum GN=GRP PE=2 SV=1  
MGSKAFLFLGLCLAFFFLISSEVVAGELAETSNPMKLDGENGVDVDGRGGYNDVGGDGYYGGGRGRGGGGYKRRGCRYGCCRKGYNGCKRCCSYAGEAMDKVTEAQPHN
>sp|Q9C9H5|GUN9_ARATH Endoglucanase 9 OS=Arabidopsis thaliana GN=CEL3 PE=1 SV=1  
MTSLFFFVLLFSSLLISNGDANPNYKEALSKSLLFFQGQRSGPLPRGQQISWRASSGLSDGSAAHVDLTGGYYDAGDNVKFNLPMAFTTTMLSWSALEYGKRMGPELENARVNIRWATDYLLKCARATPGKLYVGVGDPNVDHKCWERPEDMDTPRTVYSVSASNPGSDVAAETAAALAAASMVFRKVDSKYSRLLLATAKDVMQFAIQYQGAYSDSLSSSVCPFYCSYSGYKDELMWGASWLLRATNNPYYANFIKSLGGGDQPDIFSWDNKYAGAYVLLSRRALLNKDSNFEQYKQAAENFICKILPDSPSSSTQYTQGGLMYKLPQSNLQYVTSITFLLTTYAKYMKATKHTFNCGSSVIVPNALISLSKRQVDYILGDNPIKMSYMVGFSSNFPKRIHHRASSLPSHALRSQSLGCNGGFQSFYTQNPNPNILTGAIVGGPNQNDGYPDQRDDYSHAEPATYINAAFVGPLAYFAAGRST
>sp|P26792|INV1_DAUCA Beta-fructofuranosidase, insoluble isoenzyme 1 OS=Daucus carota GN=INV1 PE=1 SV=1  
MGVTIRNRNYDHGSLPFLQSLLAILLVTTTTLHINGVEAFHEIHYNLQSVGAENVKQVHRTGYHFQPKQNWINDPNGPMYYKGVYHLFYQYNPKGAVWGNIVWAHSVSTDLINWTPLEPAIFPSKPFDKYGCRSGSATILPGNKPVILYTGIVEGPPKNVQVQNYAIPANLSDPYLRKWIKPDNNPLVVANNGENATAFRDPTTAWLDKSGHWKMLVGSKRNRRGIAYLYRSKDFIKWTKAKHPIHSQANTGMWECPDFFPVSLKGLNGLDTSVTGESVKHVLKVSLDLTRYEYYTVGTYLTDKDRYIPDNTSVDGWAGLRYDYGNFYASKTFFDPSKNRRILWGWANESDSTAHDVAKGWAGIQLIPRTLWLDPSGKQLMQWPIEELETLRGSKVKFSRKQDLSKGILVEVKGITAAQADVEVTFSFKSLAKREPFDPKWLEYDAEKICSLKGSTVQGGVGPFGLLTLASEKLEEYTPVFFRVFKAQNTHKVLMCSDATRSSLKEGLYRPSFAGFVDVDLATDKKISLRSLIDNSVVESFGAKGKTCISSRVYPTLAVYENAHLYVFNNGSETITVENLDAWSMKKPLRMN
>sp|Q39692|INV2_DAUCA Beta-fructofuranosidase, insoluble isoenzyme 2 OS=Daucus carota GN=INV2 PE=3 SV=1  
MLIRCFHIKMALVTCFHSMLFLSAVVFIFSLDVNIRGVEASHQVFPELQSVSAVNVQLVHRTGYHFQPKKHWINDPNGPMYYKGFYHLFYQYNPKGAVWGNIVWAHSISKDLINWVALEPAIFPSKPFDKYGCWSGSATVLPGGKPVIMYTGIVTPSPVNTQVQNFAVPANYSDPYLREWIKPDNNPIVRARSENSSSFRDPTTAWFDGVHWKILVGSRRKHRGIAYLYRSRNFLKWTKAKHPLHSKDRTGMWECLDFYPVAPKGMNGLDTSVTGQDIKHVLKVSLYSTRYEYYTVGEYDRDNDIYVPDNTSVDGWAGLRYDYGNFYASKTFFDPDKQRRILWGWANESDSKQDDVQKGWAGIQLIPRKLWLDPNGKQLIQWPIEEIQLLRGQNVHMGSQVLNTGEHIEVKGVTAAQADVDATFSFKSLDRAEWFDPNWAKLDALDVCDWMGSTVRGGLGPFGFLTLASEKLEEYTPVFFRVFKTKDKLKVLMCSDAKRSSTTAEGLYKPPFAGYVDVDLSDKKISLRSLIDNSVVESFGAHGRTCITSRVYPKIAIYNNAHVFVFNNGTEAITIDSLDAWSMKAPSLMNNN
>sp|Q39693|INV3_DAUCA Beta-fructofuranosidase, insoluble isoenzyme 3 OS=Daucus carota GN=INV3 PE=3 SV=1  
MARTKILVFSSDSSLFLLSIFSFIFLNINGVDSTHRVFPELQSISAVDVKLVHRTGYHFQPQKHWINDPNGPMFYKGYYHLFYQYNPKGSVWGNIVWAHSVSKDLINWIALEPAIFPSKPFDQYGCWSGSATILPGNKPVILYTGIVSPDPENAQVQNYAVPANYSDPFLREWVKPDNNPLVGVHTENPSAFRDPTTAWFDGGHWKMLVGSSRKHRGIAYLYRSKDFKKWKRSPHPIHTKAETGMWECPDFYPVSPRSEDGLDNSKMGRGIKHVLKVSLNSTRYEYYTIGRYNRVRDFYVPDNTSVDGWAGLRYDYGNFYASKTFYDPIKKRRILWGWANESDSQIDDVQKGWAGIQLIPRRIWLDPSGRQLVQWPIEEVEGLRGSELHMRNQKLDMGVHVEVTGITAAQADVDATFSFKSLDKAESFDPEWINLDAQDVCDSMGSTIQGGLGPFGLLTLASKDLEEYTPVFFRIFKAEDQKLKVLMCSDAKRSSLAEGLYKPSFRGFVDVDLSDKKISLRSLIDNSVVESFGAQRKNLISSRVYPTLAIYNNAHLFVFNNGTEPITVDNLDAWSMNSPSEMN
>sp|P49174|INVA_MAIZE Beta-fructofuranosidase, cell wall isozyme OS=Zea mays PE=2 SV=1  
MGTRPRGVVLAPWAVVLVLVLALRLAGASHVIHRSLEAEAAPSVPASIVSPLLRTGYHFQPPMNWINDPNAPLYYKGWYHLFYQYNPKGAVWGNIVWAHSVSRDLINWVALEPAIYPSIPSDKYGCWSGSATILEDGTPAILYTGIDRADINYQVQVLALPKDASDPLLREWEKPEEYNPVATPAAGGINATQFRDPTTAWRHAGHWRMLVGSVRGARGMALVYRSRDFRKWTKAKHPLHSAALTGMWECPDFFPVSGPGLQAGLDTSAPGTKYVLKSSLDLTRYDYYTIGSYDGGKDRYYPDDPAGDYHHRRRYDYGNYYASKTFYDPVERRRVLLGWANESDSVPDDKAKGWAGIHAIPRKIWLDPTGKQLLQWPIHEVEKLRGKAVSVDAKLVKPGDHFEVTGIATYQADVEVSFELELEAGTSLLEKAEAFDPAYDDDAQKLCGVKGADARGGVGPFGLWVLASADLQERTAVFFRVFRDGHGKPKVLMCTDPTKSSLSPDLYKPTFAGFVDADISSGKITLRSLIDRSVVESFGAGGKTCILSRVYPSIAVGKDAHLYVFNNGEVDVTVSGLTAWEMKKPLMNGA
>sp|O65375|LRX1_ARATH Leucine-rich repeat extensin-like protein 1 OS=Arabidopsis thaliana GN=LRX1 PE=1 SV=1  
MLFPPLRSLFLFTLLLSSVCFLQIKADHDDESDLGSDIKVDKRLKFENPKLRQAYIALQSWKKAIFSDPFNFTANWNGSDVCSYNGIYCAPSPSYPKTRVVAGIDLNHADMAGYLASELGLLSDLALFHINSNRFCGEVPLTFNRMKLLYELDLSNNRFVGKFPKVVLSLPSLKFLDLRYNEFEGKIPSKLFDRELDAIFLNHNRFRFGIPKNMGNSPVSALVLADNNLGGCIPGSIGQMGKTLNELILSNDNLTGCLPPQIGNLKKVTVFDITSNRLQGPLPSSVGNMKSLEELHVANNAFTGVIPPSICQLSNLENFTYSSNYFSGRPPICAASLLADIVVNGTMNCITGLARQRSDKQCSSLLARPVDCSKFGCYNIFSPPPPTFKMSPEVRTLPPPIYVYSSPPPPPSSKMSPTVRAYSPPPPPSSKMSPSVRAYSPPPPPYSKMSPSVRAYPPPPPPSPSPPPPYVYSSPPPPYVYSSPPPPPYVYSSPPPPPYVYSSPPPPYVYSSPPPPYVYSSPPPPPPSPPPPCPESSPPPPVVYYAPVTQSPPPPSPVYYPPVTQSPPPPSPVYYPPVTNSPPPPSPVYYPPVTYSPPPPSPVYYPQVTPSPPPPSPLYYPPVTPSPPPPSPVYYPPVTPSPPPPSPVYYPPVTPSPPPPSPVYYPSETQSPPPPTEYYYSPSQSPPPTKACKEGHPPQATPSYEPPPEYSYSSSPPPPSPTSYFPPMPSVSYDASPPPPPSYY
>sp|O48809|LRX2_ARATH Leucine-rich repeat extensin-like protein 2 OS=Arabidopsis thaliana GN=LRX2 PE=1 SV=1  
MLLFPSTSLRLFFFLFLLFSSCFLQIRGDDDDDDISDDNIKVDPSLKFENPSLRQAYIALQSWKQAIFSDPFNFTANWNGSDVCSYNGIFCAPSPSSPKTRVVAGIDLNHADMAGYLPRELGLLTDLALFHLNSNRFCGEVPLTFKHMKLLFELDLSNNRFVGKFPNVVLSLPSLKFLDLRYNEFEGSIPSKLFDKELDAIFLNHNRFMFGIPENMGNSPVSALVLADNDLGGCIPGSIGLMGKTLNEIILSNDNLTGCLPPQIGNLKNVTVFDISFNRLSGPLPSSIGNMKSLEQLNVANNRFTGVIPSSICQLSNLENFTYSSNFFTGDAPRCVALLGDNVVVNGSMNCIDGKEDQRSSKECSSPASRSVDCSKFGCNNFFSPPPPSFKMSPTVRVLPPPPPSSKMSPTFRATPPPPSSKMSPSFRATPPPPSSKMSPSFRATPPPPSSKMSPSVKAYPPPPPPPEYEPSPPPPSSEMSPSVRAYPPPPPLSPPPPSPPPPYIYSSPPPPSPSPPPPYIYSSPPPVVNCPPTTQSPPPPKYEQTPSPREYYPSPSPPYYQYTSSPPPPTYYATQSPPPPPPPTYYAVQSPPPPPPVYYPPVTASPPPPPVYYTPVIQSPPPPPVYYSPVTQSPPPPPPVYYPPVTQSPPPSPVYYPPVTQSPPPPPVYYLPVTQSPPPPSPVYYPPVAKSPPPPSPVYYPPVTQSPPPPSTPVEYHPPASPNQSPPPEYQSPPPKGCNDSPSNDHHYQTPTPPSLPPPYYEDTPLPPIRGVSYASPPPPSIPYY
>sp|Q9T0K5|LRX3_ARATH Leucine-rich repeat extensin-like protein 3 OS=Arabidopsis thaliana GN=LRX3 PE=1 SV=1  
MKKTIQILLFFFFLINLTNALSISSDGGVLSDNEVRHIQRRQLLEFAERSVKITVDPSLNFENPRLRNAYIALQAWKQAILSDPNNFTSNWIGSNVCNYTGVFCSPALDNRKIRTVAGIDLNHADIAGYLPEELGLLSDLALFHVNSNRFCGTVPHRFNRLKLLFELDLSNNRFAGKFPTVVLQLPSLKFLDLRFNEFEGTVPKELFSKDLDAIFINHNRFRFELPENFGDSPVSVIVLANNRFHGCVPSSLVEMKNLNEIIFMNNGLNSCLPSDIGRLKNVTVFDVSFNELVGPLPESVGEMVSVEQLNVAHNMLSGKIPASICQLPKLENFTYSYNFFTGEAPVCLRLPEFDDRRNCLPGRPAQRSPGQCKAFLSRPPVNCGSFSCGRSVSPRPPVVTPLPPPSLPSPPPPAPIFSTPPTLTSPPPPSPPPPVYSPPPPPPPPPPVYSPPPPPPPPPPPPVYSPPPPPPPPPPPPPVYSPPPPSPPPPPPPVYSPPPPPPPPPPPPVYSPPPPPVYSSPPPPPSPAPTPVYCTRPPPPPPHSPPPPQFSPPPPEPYYYSSPPPPHSSPPPHSPPPPHSPPPPIYPYLSPPPPPTPVSSPPPTPVYSPPPPPPCIEPPPPPPCIEYSPPPPPPVVHYSSPPPPPVYYSSPPPPPVYYSSPPPPPPVHYSSPPPPEVHYHSPPPSPVHYSSPPPPPSAPCEESPPPAPVVHHSPPPPMVHHSPPPPVIHQSPPPPSPEYEGPLPPVIGVSYASPPPPPFY
>sp|Q9LHF1|LRX4_ARATH Leucine-rich repeat extensin-like protein 4 OS=Arabidopsis thaliana GN=LRX4 PE=1 SV=1  
MKNNTTQSLLLLLLFFFFFFEISHSLSISSNAPLSDTEVRFIQRRQLLYYRDEFGDRGENVTVDPSLIFENPRLRSAYIALQAWKQAILSDPNNITVNWIGSNVCNYTGVFCSKALDNRKIRTVAGIDLNHADIAGYLPEELGLLTDLALFHVNSNRFCGTVPHKFKQLKLLFELDLSNNRFAGKFPTVVLHLPSLKFLDLRFNEFEGTVPKELFSKNLDAIFINHNRFRFELPENFGDSPVSVIVLANNHFHGCIPTSLVEMKNLNEIIFMNNGLNSCLPADIGRLKNVTVFDVSFNELVGPLPESVGGMVEVEQLNVAHNLLSGKIPASICQLPKLENFTYSYNFFTGEAPVCLRLSEFDDRRNCLPGRPAQRSSRQCSAFLSRPSVDCGSFGCGRSVVKPSPPIVALPPPPPPSPPLPPPVYSPPPSPPVFSPPPSPPVYSPPPPPSIHYSSPPPPPVHHSSPPPPSPEFEGPLPPVIGVSYASPPPPPFY
>sp|Q42589|NLTP1_ARATH Non-specific lipid-transfer protein 1 OS=Arabidopsis thaliana GN=LTP1 PE=1 SV=1  
MAGVMKLACLLLACMIVAGPITSNAALSCGSVNSNLAACIGYVLQGGVIPPACCSGVKNLNSIAKTTPDRQQACNCIQGAARALGSGLNAGRAAGIPKACGVNIPYKISTSTNCKTVR
>sp|P09607|PME21_SOLLC Pectinesterase 2.1 OS=Solanum lycopersicum GN=PME2.1 PE=2 SV=2  
MATPQQPLLTKTHKQNSIISFKILTFVVTLFVALFLVVFLVAPYQFEIKHSNLCKTAQDSQLCLSYVSDLISNEIVTSDSDGLSILKKFLVYSVHQMNNAIPVVRKIKNQINDIREQGALTDCLELLDLSVDLVCDSIAAIDKRSRSEHANAQSWLSGVLTNHVTCLDELDSFTKAMINGTNLDELISRAKVALAMLASVTTPNDEVLRPGLGKMPSWVSSRDRKLMESSGKDIGANAVVAKDGTGKYRTLAEAVAAAPDKSKTRYVIYVKRGTYKENVEVSSRKMNLMIIGDGMYATIITGSLNVVDGSTTFHSATLAAVGKGFILQDICIQNTAGPAKHQAVALRVGADKSVINRCRIDAYQDTLYAHSQRQFYRDSYVTGTIDFIFGNAAVVFQKCQLVARKPGKYQQNMVTAQGRTDPNQATGTSIQFCDIIASPDLKPVVKEFPTYLGRPWKKYSRTVVMESYLGGLIDPSGWAEWHGDFALKTLYYGEFMNNGPGAGTSKRVKWPGYHVITDPAEAMSFTVAKLIQGGSWLRSTDVAYVDGLYD
>sp|P83948|PME3_CITSI Pectinesterase 3 OS=Citrus sinensis PE=1 SV=1  
MTRIKEFFTKLSESSTNQNISNIPKKKKKLFLALFATLLVVAAVIGIVAGVNSRKNSGDNGNEPHHAILKSSCSSTRYPDLCFSAIAAVPEASKKVTSQKDVIEMSLNITTTAVEHNYFGIQKLLKRTNLTKREKVALHDCLETIDETLDELHKAVEDLEEYPNKKSLSQHADDLKTLMSAAMTNQGTCLDGFSHDDANKHVRDALSDGQVHVEKMCSNALAMIKNMTDTDMMIMRTSNNRKLIEETSTVDGWPAWLSTGDRRLLQSSSVTPNVVVAADGSGNFKTVAASVAAAPQGGTKRYIIRIKAGVYRENVEVTKKHKNIMFIGDGRTRTIITGSRNVVDGSTTFKSATVAVVGEGFLARDITFQNTAGPSKHQAVALRVGADLSAFYNCDMLAYQDTLYVHSNRQFFVNCLIAGTVDFIFGNAAAVLQNCDIHARKPNSGQKNMVTAQGRADPNQNTGIVIQKSRIGATSDLKPVQGSFPTYLGRPWKEYSRTVIMQSSITDVIHPAGWHEWDGNFALNTLFYGEHQNAGAGAGTSGRVKWKGFRVITSATEAQAFTPGSFIAGSSWLGSTGFPFSLGL
>sp|O49432|QRT3_ARATH Polygalacturonase QRT3 OS=Arabidopsis thaliana GN=QRT3 PE=2 SV=1  
MELRKSQVAMPVFLAIMSLMVSQVVFAEKDSGSMSPHDRALAEMQALKASLVRRNLPALVSPPPTPPQAVPGPRVYQVISYGADPTGKLDSTDAILKAMEEAFDGPNHGVLMQGINDLGGARIDLQGGSYLISRPLRFPSAGAGNLLISGGTLRASNDFPVDRYLIELKDESSKLQYIFEYITLRDLLIDCNYRGGAIAVINSLRTSIDNCYITRFGDTNGILVKSGHETYIRNSFLGQHITAGGDRGERSFSGTAINLMGNDNAVTDTVIFSARIGVMVSGQANLLSGVHCYNKATGFGGTGIYLRLPGLTQNRIVNSYLDYTGIVAEDPVQLQISGTFFLGDAFILLKSIAGYIRGVSIVDNMFSGSGHGVQIVQLDQRNTAFDDVGQVVVDRNSVNGMVEKSTVARGSVDGNGTSWTVDFNPVLLFPDLINHVQYTLVASEAGVFPLHALRNVSDNRVVVETNAPVTGTVYVTVNQGV
>sp|Q8W4J3|QSOX1_ARATH Sulfhydryl oxidase 1 OS=Arabidopsis thaliana GN=QSOX1 PE=2 SV=1  
MSLIHLFLLLGLLSLEAAASFSPGSRSILRDIGSNVADQKDNAIELNATNFDSVFQDSPAKYAVLEFFAHWCPACRNYKPHYEKVARLFNGADAVYPGVVLMTRVDCAIKMNVKLCDKFSINHYPMLFWAPPKRFVGGSWGPKQEKNEISVVNEWRTADLLLNWINKQIGSSYGLDDQKLGNLLSNISDQEQISQAIFDIEEATEEAFDIILAHKAIKSSETSASFIRFLQLLVAHHPSRRCRTGSAEILVNFDDICPSGECSYDQESGAKDSLRNFHICGKDVPRGYYRFCRGSKNETRGFSCGLWVLMHSLSVRIEDGESQFAFTAICDFINNFFMCDDCRRHFHDMCLSVKTPFKKARDIALWLWSTHNKVNERLKKDEDSLGTGDPKFPKMIWPPKQLCPSCYLSSTEKNIDWDHDQVYKFLKKYYGQKLVSVYKKNGESVSKEEVIAAAEEMAVPTNALVVPVGAALAIALASCAFGALACYWRTQQKNRKYNYNPHYLKRYNSNYMVMNTFSNTESEREKER
>sp|Q03464|RIPA_PHYAM Antiviral protein alpha OS=Phytolacca americana PE=1 SV=1  
MKMMVVVVVMMLSWLILKPPSTWAINTITFDVGNATINKYATFMKSIHNQAKDPTLKCYGIPMLPNTNLTPKYLLVTLQDSSLKTITLMLKRNNLYVMGYADTYNGKCRYHIFKDISNTTERNDVMTTLCPNPSSRVGKNINYDSSYPALEKKVGRPRSQVQLGIQILNSGIGKIYGVDSFTEKTEAEFLLVAIQMVSEAARFKYIENQVKTNFNRAFYPNAKVLNLEESWGKISTAIHNAKNGALTSPLELKNANGSKWIVLRVDDIEPDVGLLKYVNGTCQATYQSAMFPHL
>sp|Q948Z4|SNAK1_SOLTU Snakin-1 OS=Solanum tuberosum GN=SN1 PE=1 SV=1  
MKLFLLTLLLVTLVITPSLIQTTMAGSSFCDSKCKLRCSKAGLADRCLKYCGICCEECKCVPSGTYGNKHECPCYRDKKNSKGKSKCP
>sp|Q93X17|SNAK2_SOLTU Snakin-2 OS=Solanum tuberosum GN=SN2 PE=1 SV=1  
MAISKALFASLLLSLLLLEQVQSIQTDQVTSNAISEAAYSYKKIDCGGACAARCRLSSRPRLCNRACGTCCARCNCVPPGTSGNTETCPCYASLTTHGNKRKCP
>sp|O65351|SUBL_ARATH Subtilisin-like protease OS=Arabidopsis thaliana GN=ARA12 PE=1 SV=1  
MSSSFLSSTAFFLLLCLGFCHVSSSSSDQGTYIVHMAKSQMPSSFDLHSNWYDSSLRSISDSAELLYTYENAIHGFSTRLTQEEADSLMTQPGVISVLPEHRYELHTTRTPLFLGLDEHTADLFPEAGSYSDVVVGVLDTGVWPESKSYSDEGFGPIPSSWKGGCEAGTNFTASLCNRKLIGARFFARGYESTMGPIDESKESRSPRDDDGHGTHTSSTAAGSVVEGASLLGYASGTARGMAPRARVAVYKVCWLGGCFSSDILAAIDKAIADNVNVLSMSLGGGMSDYYRDGVAIGAFAAMERGILVSCSAGNAGPSSSSLSNVAPWITTVGAGTLDRDFPALAILGNGKNFTGVSLFKGEALPDKLLPFIYAGNASNATNGNLCMTGTLIPEKVKGKIVMCDRGINARVQKGDVVKAAGGVGMILANTAANGEELVADAHLLPATTVGEKAGDIIRHYVTTDPNPTASISILGTVVGVKPSPVVAAFSSRGPNSITPNILKPDLIAPGVNILAAWTGAAGPTGLASDSRRVEFNIISGTSMSCPHVSGLAALLKSVHPEWSPAAIRSALMTTAYKTYKDGKPLLDIATGKPSTPFDHGAGHVSPTTATNPGLIYDLTTEDYLGFLCALNYTSPQIRSVSRRNYTCDPSKSYSVADLNYPSFAVNVDGVGAYKYTRTVTSVGGAGTYSVKVTSETTGVKISVEPAVLNFKEANEKKSYTVTFTVDSSKPSGSNSFGSIEWSDGKHVVGSPVAISWT
>sp|F4K5W8|SUS5_ARATH Sucrose synthase 5 OS=Arabidopsis thaliana GN=SUS5 PE=2 SV=1  
MEMTSGSLGNGIPEAMGQNRGNIKRCLEKYIENGRRVMKLNELMDEMEIVINDVTQRRRVMEGDLGKILCFTQAVVIPPNVAFAVRGTPGNWQYVKVNSSNLSVEALSSTQYLKLKEFLFDENWANDENALEVDFGALDFTLPWLSLSSSIGNGLSFVSSKLGGRLNDNPQSLVDYLLSLEHQGEKLMMNETLNTARKLEMSLILADVFLSELPKDTPFQAFELRFKECGFEKGWGESAGRVKETMRILSEILQAPDPQNIDRFFARVPRIFNVVIFSVHGYFGQTDVLGLPDTGGQVVYILDQVKALEDELLQRINSQGLNFKPQILVVTRLIPDAKKTKCNQELEPIFGTKYSNILRIPFVTENGILRRWVSRFDIYPYLERFTKDATTKILDILEGKPDLIIGNYTDGNLVASLMANKLGITQATIAHALEKTKYEDSDIKWKEFDPKYHFSSQFTADLISMNSADFIIASTYQEIAGSKERAGQYESHMSFTVPGLYRVVSGINVFDPRFNIAAPGADDSIYFPFTAQDRRFTKFYTSIDELLYSQSENDEHIGYLVDKKKPIIFSMARLDVVKNLTGLTEWYAKNKRLRDLVNLVIVGGFFDASKSKDREEISEIKKMHSLIEKYQLKGQFRWITAQTDRTRNGELYRSIADTRGAFVQPAHYEAFGLTVIEAMSCGLVTFATNQGGPAEIIVDGVSGFHIDPSNGEESSDKIADFFEKSGMDPDYWNMFSNEGLQRINECYTWKIYANKVINMGSTYSYWRHLNKDQKLAKQRYIHSFYNLQYRNLVKTIPILSDIPEPPPLPPKPLVKPSASKGSKRTQPRLSFRLFGA
>sp|Q9FX32|SUS6_ARATH Sucrose synthase 6 OS=Arabidopsis thaliana GN=SUS6 PE=1 SV=1  
MSSSSQAMLQKSDSIAEKMPDALKQSRYHMKRCFASFVGGGKKLMKREHLMNEIEKCIEDSRERSKILEGLFGYILTCTQEAAVVPPFVALAARPNPGFWEYVKVNSGDLTVDEITATDYLKLKESVFDESWSKDENALEIDFGAIDFTSPRLSLSSSIGKGADYISKFISSKLGGKSDKLEPLLNYLLRLNHHGENLMINDDLNTVAKLQKSLMLAVIVVSTYSKHTPYETFAQRLKEMGFEKGWGDTAERVKETMIILSEVLEAPDNGKLDLLFSRLPTVFNVVIFSVHGYFGQQDVLGLPDTGGQVVYILDQVRALEEELLIRINQQGLGFKPQILVVTRLIPEARGTKCDQELEAIEGTKHSHILRVPFVTNKGVLRQWVSRFDIYPYLERFTQDATSKILQRLDCKPDLIIGNYTDGNLVASLMATKLGVTQGTIAHALEKTKYEDSDAKWKELDPKYHFSCQFTADLIAMNVTDFIITSTYQEIAGSKDRPGQYESHTAFTMPGLCRVVSGIDVFDPKFNIAAPGADQSVYFPYTEKDKRFTKFHPSIQELLYNEKDNAEHMGYLADREKPIIFSMARLDTVKNITGLVEWYGKDKRLREMANLVVVAGFFDMSKSNDREEKAEIKKMHDLIEKYKLKGKFRWIAAQTDRYRNSELYRCIADTKGVFVQPALYEAFGLTVIEAMNCGLPTFATNQGGPAEIIVDGVSGFHIDPNNGDESVTKIGDFFSKCRSDGLYWDNISKGGLKRIYECYTWKIYAEKLLKMGSLYGFWRQVNEDQKKAKKRYIEMLYNLQFKQLTKKVTIPEDKPLPLRLASLRNLLPKKTTNLGAGSKQKEVTETEKTKQKSKDGQEQHDVKVGEREVREGLLAADASERVKKVLESSEEKQKLEKMKIAYGQQHSQGASPVRNLFWSVVVCLYICYILKQRFFGANSAQEY
>sp|P49062|PGLR1_ARATH Exopolygalacturonase clone GBGE184 OS=Arabidopsis thaliana GN=PGA3 PE=2 SV=1  
MANARSLVAKANNINVGSLILMALVFGSCVANGEYLGGRRGLAANSGNPTVYDITKFGAVGDGSTNTFKAFLNTWIQVCDSPVPATLLVPKGTFLAGPVIFAGPCKSKVTVNVIGTIIATTSGYATPEWFLFERVDNLVLTGTGTFHGKGEAVWKADGCGKKVQCNLPPTSLKFRNMKNVEINGISSVNAKAFHMFLVKTENVNIQNIKLTAPAESPNTDGIHLSNADNVSILDSTIATGDDCVSVGRGSNNVTVERVICGPGHGLSVGSLGKYKNEEDVSGIHVNNCTMIETDNGLRIKTWGGSDPSKAVDIKFENIIMQSVKNPIIIDQNYGSRGGDSQVAISDILFKNIRGTTITKDVVQIMCSKSVPCQGVNVVDVNLDYVGKTGGEKKSSSGGLVGALCDNANVIFGGKLSFPMCPK
>sp|P26216|PGLR1_MAIZE Exopolygalacturonase OS=Zea mays GN=PG1 PE=1 SV=1  
MACTNNAMRALFLLVLFCIVHGEKEESKGIDAKASGPGGSFDITKLGASGNGKTDSTKAVQEAWASACGGTGKQTILIPKGDFLVGQLNFTGPCKGDVTIQVDGNLLATTDLSQYKDHGNWIEILRVDNLVITGKGNLDGQGPAVWSKNSCTKKYDCKILPNSLVMDFVNNGEVSGVTLLNSKFFHMNMYRCKDMLIKDVTVTAPGDSPNTDGIHMGDSSGITITNTVIGVGDDCISIGPGTSKVNITGVTCGPGHGISIGSLGRYKDEKDVTDINVKDCTLKKTMFGVRIKAYEDAASVLTVSKIHYENIKMEDSANPIFIDMKYCPNKLCTANGASKVTVKDVTFKNITGTSSTPEAVSLLCTAKVPCTGVTMDDVNVEYSGTNNKTMAICTNAKGSTKGCLKELACF
>sp|P49063|PGLR2_ARATH Exopolygalacturonase clone GBGA483 OS=Arabidopsis thaliana GN=At3g07850 PE=1 SV=2  
MVGSHKASGVLLVLLVVMATTIANGTPVVDKAKNAATAVEDTAKNAATAVGGAAASVGAKVSGAKPGAAVDVKASGAKGDSKTDDSAAFAAAWKEACAAGSTITVPKGEYMVESLEFKGPCKGPVTLELNGNFKAPATVKTTKPHAGWIDFENIADFTLNGNKAIFDGQGSLAWKANDCAKTGKCNSLPINIRFTGLTNSKINSITSTNSKLFHMNILNCKNITLSDIGIDAPPESLNTDGIHIGRSNGVNLIGAKIKTGDDCVSIGDGTENLIVENVECGPGHGISIGSLGRYPNEQPVKGVTVRKCLIKNTDNGVRIKTWPGSPPGIASNILFEDITMDNVSLPVLIDQEYCPYGHCKAGVPSQVKLSDVTIKGIKGTSATKVAVKLMCSKGVPCTNIALSDINLVHNGKEGPAVSACSNIKPILSGKLVPAACTEVAKPGP
>sp|Q7M1E7|PGLR2_CHAOB Polygalacturonase OS=Chamaecyparis obtusa PE=1 SV=1  
MGMKFMAAVAFLALQLIVMAAAEDQSAQIMLDSDIEQYLRSNRSLKKLVHSRHDAATVFNVEQYGAVGDGKHDSTEAFATTWNAACKKASAVLLVPANKKFFVNNLVFRGPCQPHLSFKVDGTIVAQPDPARWKNSKIWLQFAQLTDFNLMGTGVIDGQGQQWWAGQCKVVNGRTVCNDRNRPTAIKIDYSKSVTVKELTLMNSPEFHLVFGECEGVKIQGLKIKAPRDSPNTDGIDIFASKRFHIEKCVIGTGDDCIAIGTGSSNITIKDLICGPGHGISIGSLGRDNSRAEVSHVHVNRAKFIDTQNGLRIKTWQGGSGLASYITYENVEMINSENPILINQFYCTSASACQNQRSAVQIQGVTYKNIHGTSATAAAIQLMCSDSVPCTGIQLSNVSLKLTSGKPASCVDKNARGFYSGRLIPTCKNLRPGPSPKEFELQQQPTTVMDENKGACAKGDSTCISLSSSPPNCKNKCKGCQPCKPKLIIVHPNKPQDYYPQKWVCSCHNKIYNP
>sp|P35336|PGLR_ACTDE Polygalacturonase OS=Actinidia deliciosa PE=2 SV=1  
MALQRRFFQFVIITLLIPSFILGYTSAVHEDPPHDYHLEEYGYDFKAYPSYITTIGDNDFGSSMSHENGIFGLRKVDYGMDRVLDASKTVNVDDFGAKGDGRDDTKAFEKAWKAACSSTSSAVLLVPKKNYLVRPISFSGPCKSGLTMQIYGTIEASDDRSDYRKDGRHWLVFDSVQNLRVEGGGTINGNGKIWWQNSCKTNKALPCKDAPTALTFYKSKHVIVKNLKIENAQQIHVSFDNCVNVQASNLMVTAPENSPNTDGIHVTGTQNIHISSCVIGTGDDCISIVNGSRKVRVNDITCGPGHGISIGSLGYGNSEAHVSDVVVNGAKLCGTTNGVRIKTWQGGSGSASNIKFQNVEMHNVENPIIIDQNYCDQDKPCQEQSSAVQVKNVVYQNIKGTCASNVAITFDCSKRFPCQGIVLEDVDLEIEGGAAAKALCNNVELSETGVVSPHCQEEGGEEEEEAS
