# Supplementary material for: Ensemble of Multiple Classifiers for Multilabel Classification of Plant Protein Subcellular Localization
Source: Life (Basel). 2021 Mar 30;11(4):293. doi: 10.3390/life11040293 (PMC8066735; doi:10.3390/life11040293)
Supplement: Supplementary file 1 [file life-11-00293-s001.zip › Supplementary Dataset S1/Cyto_Golgi_Inde.fasta]

>sp|O22666|RGP3_ARATH UDP-arabinopyranose mutase 3 OS=Arabidopsis thaliana GN=RGP3 PE=1 SV=2  
MAQLYSSVKPTPMLKDELDIVIPTIRNLDFLEMWRPFFEQYHLIIVQDGDPSKVINIPVGFDYELYNRNDINRILGPKASCISFKDSACRCFGYMVSKKKYIYTIDDDCFVAKDPTGKEINALEQHIKNLLSPSTPHFFNTLYDPYRDGADFVRGYPFSMREGAITAVSHGLWLNIPDYDAPTQLVKPLEKNSRYVDAVMTIPKGTLFPMCGMNLAFDRELIGPAMYFGLMGDGQPIGRYDDMWAGWCVKVICDHMGWGVKTGLPYIWHSKASNPFVNLKKEYNGIFWQEEAIPFFQSVTLPKECTSVQQCYLELAKLVREKLGKVDPYFITLATGMVTWIEAWEELNSAEGTEAEAPKGKN
>sp|Q9LUE6|RGP4_ARATH Probable UDP-arabinopyranose mutase 4 OS=Arabidopsis thaliana GN=RGP4 PE=1 SV=1  
MAGYNLEAIEAAPLKDDLDIVIPTIRSLDFLEQWRPFLHHYHLIIVQDGDPSIKIRVPEGYDYELYNRNDINRILGPRANCISYKDGGCRCFGFMVSKKKYIYTIDDDCFVAKDPSGKDINVIAQHIKNLETPSTPHYFNTLYDPFRDGTDFVRGYPFSLREGVQTAISHGLWLNIPDYDAPTQLVKPRERNTRYVDAVMTIPKRVLYPMCGMNLAFNRELVGPAMYFGLMGEGQPISRYDDMWAGWAAKVVCDHLGFGVKTGLPYLWHSKASNPFVNLKKEHKGLHWQEDMVPFFQNLRLSKESDTAAKCYMEISNMTKEKLTKVDPYFEKLADAMVVWIEAWEELNPPVKKKQSDGKDVKAK
>sp|Q9FFD2|RGP5_ARATH Probable UDP-arabinopyranose mutase 5 OS=Arabidopsis thaliana GN=RGP5 PE=1 SV=1  
MSLAEINKNEVDIVIGALNADLTQFLTSWRPFFSGFHLIVVKDPELKEELNIPEGFDVDVYSKTDMEKVVGASNSTMFSGYSCRYFGYLVSKKKYIVSIDDDCVPAKDPKGFLVDAVTQHVINLENPATPLFFNTLYDPYCEGADFVRGYPFSLRSGVPCAASCGLWLNLADLDAPTQALKTEKRNTAYVDAVMTVPAKAMLPISGINIAFNRELVGPALVPALRLAGEGKVRWETLEDVWCGMCLKHISDHLGYGVKTGLPYVWRNERGDAVESLRKKWEGMKLMEKSVPFFDSLKLPETALKVEDCVIELAKAVKEQLGSDDPAFTQAADAMVKWVQLWNSVNSSA
>sp|Q5BQN5|WAP_SOLLC WPP domain-associated protein (Fragment) OS=Solanum lycopersicum GN=WAP PE=1 SV=1  
ENENLGDEILEDFETYWEDVNDRLMVSRMVSDSVIKGIVSAVEQEAAERLVTKDMELANLKEYLQFHEGGLSKTELESFGSLMSQNELESMDFRKCMTLSDVFMEHGKMGEFLDGLRSLAKDEFKKLKKSIDELRGSNSVSNKISRSEMAKLEGILQEKESGIWVQLDKTLDNIRMMVDTVFKRMDVMLQLSKTSLHHWQEEHLIKVELESMVMQCVIRTVQEEFEYKLWDQYAQLCGDRNEKLNAISSLRTELDAVLKSLSSSENGHVTSHGSHDADFFTRKKSSEYVTSTKSVWDGNGKLEDSKTDIPENFDAVTLKHMSKDEMVTYFNNIMTKMKRHHESILQKKTDEYFVLRAEYLNLRGGSVVPHKKDKGESDILRKKIPEIIFKLDDILVENEKHPAFTQETLSFGNLKDRLDNLLSENHQLRDLVKEKKNEVKSLLSQVSDATEKRLQHSLAEAGMLKQIGELNLAMEESLIGGSVREDVYTCFLRDLSGGARNEVEELNLGFNMINESNDTSAGSTRKIEIEDLEMECLIMQEICGVISGEGIKEAKDMLKELYLEHLNEKEIRTSLDTKLIEMENKLKFEVEEKDRLMQMEKLVNEKEKLATDASAALAKERVQSEQVRQELNAAKEFASQQQTLASGCNKEVNVIKGQLAEAVERIEVLKEEVAQLNISLEEKTEELKEANHRANMVLAISEERQTLLSSLESKEIALRKQVEKIIGNINESSKMIADFECRVTGRLKTNNARFEHSFSQMDCLVKKANLLRRTTLLYQQRLEKRCSDLKLAEAEVDLLGDEVDTLLSLVEKIYIALDHYSPVLQHYPGDYGDS
