# Supplementary material for: Ensemble of Multiple Classifiers for Multilabel Classification of Plant Protein Subcellular Localization
Source: Life (Basel). 2021 Mar 30;11(4):293. doi: 10.3390/life11040293 (PMC8066735; doi:10.3390/life11040293)
Supplement: Supplementary file 1 [file life-11-00293-s001.zip › Supplementary Dataset S1/Cyto_Golgi_train_filter.fasta]

>sp|Q9CAA0|COB21_ARATH Coatomer subunit beta'-1 OS=Arabidopsis thaliana GN=At1g79990 PE=2 SV=2  
MPLRLEIKRKFAQRSERVKSVDLHPTEPWILASLYSGTLCIWNYQTQTMVKSFDVTELPVRSAKFIARKQWVVAGADDMFIRVYNYNTMDKIKVFEAHADYIRCVAVHPTLPYVLSSSDDMLIKLWDWEKGWLCTQIFEGHSHYVMQVTFNPKDTNTFASASLDRTIKIWNLGSPDPNFTLDAHLKGVNCVDYFTGGDKPYLITGSDDHTAKVWDYQTKSCVQTLEGHTHNVSAVSFHPELPIIITGSEDGTVRIWHATTYRLENTLNYGLERVWAIGHIKGSRRVVIGYDEGSIMVKLGREIPVASMDNSGKIIWAKHNEIHTVNIKSVGADEVTDGERLPLAVKELGTCDLYPQSLKHNPNGRFVVVCGDGEYIIYTALAWRNRSFGSALEFVWSSDGEHAVRESSTKIKIFSKNFQEKKTVRPTFSAEHIFGGTLLTMCSSDFICFYDWAECRLIRRIDVTVKNLYWADSGDLVAIASDTSFYILKFNRDIVSSYFDGGKQIDEEGIEDAFELLNETNERVRTGLWVGDCFIYTNSSWRLNYCVGGEVTTMYHLDRPMYLLGYLANQSRVYLIDKEFNVIGYTLLLSLIEYKTLVMRGDLEQANEVLPSIPKEHHNSVAHFLESRGMTEDALEVATDPDYRFELAIQLGRLAVAKDIAVEAQNESKWKQLGELAMSSGKLDMAEECMRHAMDLSGLLLLYSSLGDADGMMKLAALAKEQGKNNVAFLCLFMLGQVEDCLHLLVESNRIPEAALMARSYLPSKVSEIVALWRNDLTKISPKAAESLADPEEYPNLFEEWQVALSLENRAAETRGVHPPAGDYCSHADRDHTTLVDAFRIMQIEEEGRLEQGDVLDEVGEEGEDGEEEEEEDRQEESSDGRQQNVEEEAVVVDADSTDGAVLVNGNESEEQWVLTPPQE
>sp|Q5VQ78|COB21_ORYSJ Coatomer subunit beta'-1 OS=Oryza sativa subsp. japonica GN=Os06g0143900 PE=2 SV=1  
MPLRLEIKRKFAQRSERVKSVDLHPTEPWILSSLYSGSVCIWDYQSQTMVKSFEVSELPVRSAKFISRKQWVVAGADDMFIRVYNYNTMDKVKVFEAHTDYIRCVAVHPTLPYVLSSSDDMLIKLWDWDKGWMCTQIFEGHSHYVMQVTFNPKDTNTFASASLDRTTKIWSLGSPDPNFTLDGHQKGVNCVDYFTGGDRPYLITGSDDSTAKVWDYQTKSCVQTLEGHTHNISAVCFHPELPIIITGSEDGTVRIWHSTTYRLENTLNYGLERVWAVGYMKGSRRMVIGYDEGTIMIKMGREVPVASMDTSGKIIWAKHNEIQTVNIKTVGAGFEVTDGERLPLAVKELGSCDLYPQSLKHNPNGRFVVVCGDGEFIIYTALAWRNRSFGSALEFVWSSEGEYAIRESTSRIKIFSKSFQEKKTIRPTFSAERIFGGILLAMCSSDFICFYDWADCRLIRRIDVNVKNLYWADSGDLVAIASDTSFYILKYNRDVVASYLESGKPVDEEGVEDAFELLHEVNERVRTGIWVGDCFIYNNSSWRLNYCVGGEVTTMYHLDRPMYLLGYLANQSRVYLIDKEFNVMGYTLLLSLIEYKTLVMRGDIERANDILPSIPKAQYNNVAHFLESRGMLEEALEIATDADYRFDLAVQLGKLEVAKAIAMEAQSESKWKQLGELAMSTGKLDMAEECLVQAKDLSGLLLLYSSLGDAEGIEKLASQAKEHGKNNVAFLCLFMLGKLEDCIQLLIDSNRIPEAALMARSYLPSKVSEIVAIWRNDLSKVNPKAAESLADPSEYPNLFEDWQVALTVEKNVASRRVHYPPADEYLNHAEKSDMTLVEAFKRMQVIEDEETEDALDENGEPDEEVLEENKVEESTDEAVEVDADEPEETVLVNGKEGEEQWVLTEHE
>sp|Q9C827|COB22_ARATH Coatomer subunit beta'-2 OS=Arabidopsis thaliana GN=At1g52360 PE=2 SV=1  
MPLRLEIKRKLAQRSERVKSVDLHPTEPWILASLYSGTLCIWNYQTQVMAKSFEVTELPVRSAKFVARKQWVVAGADDMYIRVYNYNTMDKVKVFEAHSDYIRCVAVHPTLPYVLSSSDDMLIKLWDWEKGWACTQIFEGHSHYVMQVTFNPKDTNTFASASLDRTIKIWNLGSPDPNFTLDAHQKGVNCVDYFTGGDKPYLITGSDDHTAKVWDYQTKSCVQTLEGHTHNVSAVCFHPELPIIITGSEDGTVRIWHATTYRLENTLNYGLERVWAIGYIKSSRRVVIGYDEGTIMVKLGREIPVASMDNTGKIIWAKHNEIQTANIKSIGADYEVTDGERLPLSVKELGTCDLYPQSLKHNPNGRFVVVCGDGEYIIYTALAWRNRSFGSGLEFVWSSEGECAVRESSSKIKIFSKNFQEKRSIRPTFSAEKIFGGTLLAMCSSDFICFYDWAECRLIQRIDVTVKNLYWADSGDLVAIASDTSFYILKFNRDLVTSHFDSGRPTEEEGVEDAFEVLHENDERVRTGIWVGDCFIYNNSSWKLNYCVGGEVTTMYHLDRPMYLLGYLASQSRVFLVDKEFNVIGYTLLLSLIEYKTLVMRGDLDKASEILPTIPKDQHNSVAHFLESRGMIEDALEIATDPDYRFELAIQLGRLEIAQEIAVEVQSESKWKQLGELAMSSGKLQMAEECMKYAMDLSGLLLLYSSLGDAEGVTKLATLAKEQGKNNVAFLCLFMLGKLEDCLQLLVESNRIPEAALMARSYLPSKVSEIVALWRKDLSKVNSKAAESLADPEEYSNLFEDWQVALSVEAKAVETRGVYTGAKDYPSHADKSSMTLVEAFRNLQVEEEESLENGDMDHEEVVAEENGNEQRNEDDVAEHVEEHHEEKEAEEEEGIVDGDSTDGAVLVNGSEADEEWGTNNEGNPSA
>sp|Q6H8D5|COB22_ORYSJ Coatomer subunit beta'-2 OS=Oryza sativa subsp. japonica GN=Os02g0209100 PE=2 SV=1  
MPLRLDIKRKLAQRSERVKSVDLHPTEPWILSSLYSGSVCIWNYQTQTMVKSFEVTELPVRSSKFIARKQWIVAGADDMFIRVYNYNTMDKVKVFEAHTDYIRCVAVHPTQPFVLSSSDDMLIKLWDWDKGWMCTQIFEGHSHYVMQVTFNPKDTNTFASASLDRTVKVWSLGSPDPNFTLDGHSKGVNCVDYFTGGDRPYLITGSDDQTAKVWDYQTKSCVQTLEGHAHNVSAVCFHPELPITLTGSEDGTVRLWHSTTYRLENTLNYGLERVWALGYMKGSRRVVIGYDEGTIMIKIGREVPVASMDSSGKIIWSKHNEIQTVNIKTIGADNEIADGERLPLAVKELGTCDLYPQSLRHNPNGRFVVVCGDGEYIIYTALAWRNRSFGSALEFVWSVDGEYAVRESTSRIKIYSKNFQERKSIRPPFSAERIFGGVLLAMCTNDFICFHDWAEGRMIRRIDVNVKNLYWADSGDLVTIASDTSFYILKYNRDVVSSHLDGGGSVGEEGVEDAFELLHEINERIRTGLWVGDCFIYNNSSSRLNYCVGGEVTTLFHLDRQMYLLGYLANQSRVYLIDKQFNVVGYTLLLTMIEYKTLVMRGDFDRANALLPSIPKEQHDSVARFLESQGMLEEALEIATDSNYRFDLAVQLGRLEVAKAIAIEAQSESKWRQLGELAMSTGKLDMAEECLLHAMDLSGLLLLYSSLGDAEGLTKLTSMAKEQGKNNVAFLCFFMLGKLEECLQLLIESNRIPEAALMSRSYLPSKVPEIVTLWKKDLQKVNPKAAESLADPDEYPNLFEDWQIALNVEANVAPKRGIYPPAEEYIIHAERPNETLVEAFKSMHIHLEEVLPDENGDDTHEAIEENGVEESQEDAVEVDVEADGSTDGAVLVNGNDTEEQWGTNNEESSA
>sp|Q8L828|COB23_ARATH Coatomer subunit beta'-3 OS=Arabidopsis thaliana GN=At3g15980 PE=2 SV=1  
MPLRLDIKRKFAQRSERVKSVDLHPTEPWILASLYSGTVCIWNYQTQTITKSFEVTELPVRSAKFIPRKQWVVAGADDMYIRVYNYNTMDKVKVFEAHSDYIRCVAVHPTLPYVLSSSDDMLIKLWDWENGWACTQIFEGHSHYVMQVVFNPKDTNTFASASLDRTIKIWNLGSPDPNFTLDAHQKGVNCVDYFTGGDKPYLITGSDDHTAKVWDYQTKSCVQTLDGHTHNVSAVCFHPELPIIITGSEDGTVRIWHATTYRLENTLNYGLERVWAIGYIKSSRRVVIGYDEGTIMVKLGREIPVASMDSSGKIIWAKHNEIQTANIKSIGAGYEATDGERLPLSVKELGTCDLYPQSLKHNPNGRFVVVCGDGEYIIYTALAWRNRSFGSGLEFVWSSEGECAVRESSSKIKIFSKNFQERKSIRPTFSAEKIFGGTLLAMCSNDFICFYDWAECRLIQQIDVTVKNLYWAESGDLVAIASDTSFYILKYNRELVSSHFDSGRPTDEEGVEDAFEVLHENDERVRTGIWVGDCFIYNNSSWKLNYCVGGEVTTMYHLDRPMYLLGYIANQSRVYLVDKEFNVIGYTLLLSLIEYKTLVMRGDLDRANQILPTIPKEQHNNVAHFLESRGMIEDALEIATDPDYKFDLAIQLGRLEIAKEIAEEVQSESKWKQLGELAMSSGKLQLAEDCMKYAMDLSGLLLLYSSLGDAEGVSKLACLAKEQGKNNVAFLCLFTLGRLEDCLQLLVESNRIPEAALMARSYLPSKVSEIVALWREDLSKVNPKAAESLADPEEYSNLFEDWQVALSVEANTAETRGVYTAAENYPSHADKPSITLVEAFRNLQVEAEESLENGNIDHEVAEENGHVENEGDEEEQQEEEVNEEEGVVDADSTDGAVLVNGSEVLTPHP
>sp|Q0J3D9|COPA3_ORYSJ Coatomer subunit alpha-3 OS=Oryza sativa subsp. japonica GN=Os09g0127800 PE=2 SV=1  
MLTKFETKSNRVKGLSFHPRRPWILASLHSGVIQMWDYRMGTLLDRFDEHDGPVRGVHFHATQPLFVSGGDDYKIKVWNYKTHRCLFTLHGHLDYIRTVQFHHEYPWIVSASDDQTIRIWNWQSRTCVAVLTGHNHYVMCASFHPKEDLVVSASLDQTVRVWDIGALRKKTVSPADDILRLTQMNTDLFGGVDAVVKYVLEGHDRGVNWASFHPTLPLIVSGADDRQVKLWRMNDTKAWEVDTLRGHMNNVSCVMFHAKQDIIVSNSEDKSIRVWDATKRTGIQTFRREHDRFWILAAHPEMNLLAAGHDNGMIVFKLERERPAFSVSGDTVFYVKDRFLRFFEYSTQKEVQLAPIRRPGSVSLNQSPRTLSYSPTENAVLICSDVDGGSYELYIVPKDSAGRTDYLQEAKKGAGGSAVFVARNRFAVLEKSSNQVLVKNLKNEIVKKSPLPIAMDAIYYAGTGNLLCKAEDRVTIFDLQQRLILGELQAPAVKYVVWSSDMESIALLSKHAVVIANKKLVHRCTLHETIRVKSGAWDENGVFIYTTLNHIKYCLPNGDSGIIKTLDVPIYITRAIGNNIFCLDRDGKNKLITVDASEYIFKLALLRKRYDHVMSMIKNSQLCGQAVISYLQQKGFPEVALHFVKDEKTRFNLALESGNIQIAVASAKEIDDKDHWYRLGIEALRQGNVGIVEYAYQRTKNFERLAFLYLITGYMDKVGFMCKIAGQNNNLMGQFHNALYLGDAMKRVEILENAGQLPLAYITAATHGLTEIADRLAAELGENIPSLPEGKTRSLLIPPAPLTASGDWPLLRVMRGIFEGGLDATGKAELEEDDEAAGADWGDEDLDMVDASEAMANGGDGFDAEEGEANEEDGEEGGWDLEDLELPPEAETPKNAGNALSVVFVAPPPGMPVSQIWTQKSSLAGEHAAAGNFDTAMRLLSRQLGIKNFAPLKPLFLDLHMGSHSYLRALATAPIIPVAVEKGWSESASPNVRGPPALVFTFSQMEDRLKAAYKATTEGKFPEALRQFLNILHTIPLIVVDSRREVDEVKELIEIVREYVLGLRMELKRKELRDDVNRQQELAAYFTNCKLQRVHMRLVLGSAMGLCYKQKNFATAEHFARMLLENNPNESQAKRARQVQQQCSGKKDSCELNYDYRNPFVVCGATYVPIYRGQKDVSCPYCGSRFVPSIEGQLCTICELAVVGADASGLLCSPTQLR
>sp|Q53PC7|COPB1_ORYSJ Coatomer subunit beta-1 OS=Oryza sativa subsp. japonica GN=Os11g0174000 PE=2 SV=1  
MEKPCTLLVHFDKGSPSMANEIKADLEGSDVAAKVDAMKRAIMLLLNGETLPHLFITVVRYVLPSEDHTIQKLLLLYLEIVDKRDVASGKVLPEMILICQNLRNNLQHPNEYIRGVTLRFLCRLNEPELLEPLIPSILANLDHRHHFIRRHALSAISAIYRLPHGDQLLPDAPEVVERALTGEQDASARRNGFLMLCACAQERAVAYLLTNAERVAEWPDLLQMAAVDLIRKVCRSPNRADKGRYIKIIISLLSAPNSAVVYESAGALVSLSSAPTAVRAAANTYCQLLSSQSDNNVKLIVLDRLHELRASHRDVMVDVVMDVLRALSSPNVDVRRKVLDLVLDLLTPRNVEEVVMYLKKEVVKTQAGDLEKGGEYRQMLVQAIHSCAVEYPEVAGSVVHLLMDFLGDTNVAAAVDVVLFVREIIETNPKLRVSMIQRLIDTFYQIRASRVCSCALWILGEYSLSLSEVESAISTIKQCLGDLPFYTVSEEGESTDASKPAQPVVNSVTVSSRRPVVLADGTYATQSAATETAISSPAVAPGSLSSTQNLRSLILSGDFFLAAVVACTLTKLVLRLEEVQPSKAEANKASTGALLIMVSILQLGQSSYLPHPIDNDSYDRIVLCVRLLCNTGDDVRKVWLQSCRQSFTKMLAEKQFRETEEMKAKAQISHAQPDDLIDFYHLKSRRGMSQLELEDAVQDDLKAATGEFTKDADDANRLNRILQLTGFSDPVYAEAYVTVHHYDIVLDVTVINRTKETLQNLCLELATMGDLKLVDRPQNYTLAPESSKQIRANIKVSSTETGVIFGNIVYETSNVMERSVVVLNDIHIDIMDYISPATCADVAFRNMWAEFEWENKVAVNTVIQDEKEFLDHIIKSTNMKCLTPPSALDGECGFIAANLYAKSVFGEDALVNISVEKQADGKLSGYIRIRSKTQGIALSLGDKITLKQKGGSS
>sp|Q0JNK5|COPB2_ORYSJ Coatomer subunit beta-2 OS=Oryza sativa subsp. japonica GN=Os01g0281400 PE=3 SV=1  
MEKPSTLLVHFDKGSAAMAGEIKADLEGSDVAAKVDAMKRAVMLLLNGETLPTLFITVVRYVLPSEDHTIQKLLLLYLEIIDKRDAAGRGLPEMILICQNLRNNLHHPNEYIRGVTLRFLCRLSEPEVLEPLVPSILENLDHRHHFIRRHALSAISSIYRLPHGDQLVPDAPELVERALASEQDASARRNAFLMLCTCAQERAVAYLLSNADRVAEWPDLLQMAAVDLIRKVCRSPNRADKGRYIKIIIALLSSPSTAVVYECAGALVSLSSAPTAVRAAANTYCELLSSQSDNNVKLIVLDRLNELRTSHRDVMVDVVMDVLRALASPNLDVKRKVLDLVLDLLTARNVEEVVLYLKKEVVKTQAGELEKSGEYRQMLVQAIHACAVEYPEVAGSVVHLLMDFLGDTNVAAAVDVVLFVREIIETNPKLRVSMIQRLIDTFYQIRASRVCSCALWILGEYSLSLSEVENAISTIKQCLGDVPFYTVSEEGEATDSAKPAQPVVNSVTVSSRRPVVLADGTYATQSAATEAISTPSVAPGSLSSTLNLRSLILSGDFFLAAVISCTLTKLVLRLEEVQPSMVEVNKACTGALLVMTSILQLGQSSYLPHPIDNDSYDRIVLCVRLLCNTGDDVRKVWLQSCRQSFAKMLAEKQFRETEEMKAKAQISHAQPDDLIDFYHLKSRRGMSQLELEDEVQDDLKAATGGFTKDAYDANRLNRILQLTGFSDPVYAEAYVTVHHYDIVLDVTIINRTKETLQNLCLELATMGDLKLVDRPQNYTLAPESSKQIRANIKVSSTETGVIFGNIVYETSNVMERSVVVLNDIHIDIMDYISPATCADVTFRNMWAEFEWENKVAVNTVIQNEKEFLDHIIKSTNMKCLTPPSALDGECGFLAANLYAKSVFGEDALVNISIEKQFDGKLSGYIRIRSKTQGIALSLGDKITLKQKGGS
>sp|Q0J649|COPD4_ORYSJ Coatomer subunit delta-4 OS=Oryza sativa subsp. japonica GN=Os08g0368000 PE=2 SV=1  
MTFLYITCYCVAFNRKLLVFMQMEKGKHNKGGYSSISGPQVIEKSFNDMSISCTGFGSGSGLGGLNTDTDTFTSRPKGRTSGGTTGAGKGIGMKLGNTKKTNQFLESLKAEGEVIMEDFQPCSLQSRSSPLPPSDPVTVAVEEKLNVAVKRDGGVNNFDVQGTLALLVLNDADGLILLQIESQDIPGLSFKTHPNINKDLFNSQQILGAKDPIRPFPSGQNETPLVKWRIQGMNESSLPLSVNCWPSILGNETYVNIEYEASEMFDLHSVIISIPLPALREAPRVRQIDGEWKYDSRNSVLEWSIILIDQSNRSGSMEFVVPPADPSMFYPISVGFSASNTFSNVKVTGIRPLNEGSNPPKYSQRVRLVADNYQVV
>sp|Q93Y22|COPD_ARATH Coatomer subunit delta OS=Arabidopsis thaliana GN=At5g05010 PE=1 SV=2  
MVVLAAAIVVKSGKVIVSRHYVDMSRIRIEGLLAAFPKLVGMGKQHTYIETENVRYVYQPIEALFLLLVTTKQSNILEDLATLTLLSKLVPEYSMSLDEEGISRASFELIFAFDEVISLGHKESVTVAQVKQYCEMESHEEKLHKLVMQSKINDTKDVMKRKANEIDKSKIEKNKPGGFSSMGSMGSGRLESGFNELSISSGGGGGYGSGSGFGMISDVDPINTKPKDRSRSSVTAPPKSSGMKLGKSGKNQLMESLKAEGEDVIEDVKPTGQSKAAAPPPTDPFTLTVEEKLNVALRRDGGLSSFDMQGTLSLQILNQEDGFVQVQIATGENPEILFKTHPNINRDMFNNENILGLKRPDQPFPTGQGGDGVGLLRWRMQRADESMVPLTINCWPSVSGNETYVSLEYEASSMFDLTNVIISVPLPALREAPSVRQCDGEWRYDPRNSVLEWSILLIDNSNRSGSMEFVVPPVDSSVFFPISVQFAATSTYSGLKVTGMIPLRGGGGATPRFVQRTQLIAQNYQVI
>sp|Q9MAX6|COPE1_ORYSJ Coatomer subunit epsilon-1 OS=Oryza sativa subsp. japonica GN=COPE1 PE=2 SV=1  
MASPDLLFNLRNLFYLGAYQAAINNSDVPGLDADAAAERDAIVFRSYVALGSYQLVISEIDSSAATSLQAVKLLALYLSGDKESAIVSLKEWLSDSAVGSNPVLRLIAGIIFMHEQDYTEALKHTHSGGTLDLHALNVQIFIKMHRSDYAEKQLKIMQQIDEDHTLTQLANAWLDIAVGGSKIREAYLIFQDFAEKYPMTGMVLNGKAVCCMHMGSFDEAETLLLEALNKDAKDPETLANLIVCNLHLGKPSSRYLSQLKLSHPDHVLVKRAVSAEDNFERALQAVA
>sp|O64748|COPE2_ARATH Coatomer subunit epsilon-2 OS=Arabidopsis thaliana GN=At2g34840 PE=2 SV=1  
MSAMGAGPDHLFNLRNNFYLGAYQTAINNSEIANLSPENAVERDCLVFRSYIALGSYQLVISEIDESAATPLQAVKLLAMYLSTPQNKESTISSLKEWLADSTIGNNDTLRLIAGIIFMHEEDYNETLKHTHAGGTMDLYALNVQIFIKMHRAEYAEKQLRVMQQIDEDHTLTQLASAWLNLAVGGSKIQEAYLIFEDFSEKYPMTCLILNGKAVCCMQMGNFDEAETLLLEALNKDAKDPETLANLVVCSLHVGKSSSRHLSQLKLSHPEHILVKRVSSAEDNFERAVQLVA
>sp|A2XY73|COPE2_ORYSI Coatomer subunit epsilon-2 OS=Oryza sativa subsp. indica GN=H0413E07.10 PE=3 SV=2  
MAGAASPDHLFGLRYSFYVGAYQAVITGVQAIPARAALSPDALAERDSLLYRSYIAIGSHQLVIDEIGPGAATPLQAVRLLAVYLSGGAGGKESAIRKLNELLADDAVGSNPILRLVAGTVLMHERDYAGALKHTNSGGTMELLAMNVQICLQMHRSDHAEKQLRIMQQLDEDHTLTQLANAWVDLVMGGSKIQEAHLIFQDLSEKYPATCLILNGKALCLMHMGNFEDAEGLLLESLNKDAKDAETLANLVVCSLNLGKSASRYLNQLKLAHPDHMLVKRMSSAEDSFDRACQAIS
>sp|Q6Z382|COPG2_ORYSJ Coatomer subunit gamma-2 OS=Oryza sativa subsp. japonica GN=Os07g0201100 PE=2 SV=1  
MAQPLVVKKDDDLDEEEYYSPFLGIEKGAVLQEARVFHDPQLDARRCCQVITKLLYLLNQGDTFTKVEATEVFFATTKLFQSKDAGLRRMVYLMIKELSPSADEVIIVTSSLMKDMNSKTDMYRANAIRVLCRIIDSTLLTQIERYLKQAIVDKNPVVASAALVSGIYLLQTSPEVVKRWSNEVQEAVQSRAALVQFHALALLHQIRQNDRLAVSKLVTSLTRGSVRSPLAQCLLIRYTSQVIRESSMNSQGGDRPFFDFLESCLRNKAEMVILEAARAITELNGVTSRELTPAITVLQLFLSSSKPVLRFAAVRTLNKVASTHPLAVTNCNIDMESLISDQNRSIATLAITTLLKTGNESSVDRLMKQMTNFMSDIADEFKIVVVEAIRSLCLKFPLKYRSLMNFLSNILREEGGFEYKKAIVDSIIILIRDIPDAKESGLFHLCEFIEDCEFTYMSTQILHFLGNEGPKTSDPSKYIRYIYNRVILENATVRASAVSTLAKFGALVDSLKPRIFVLLRRCLFDGDDEVRDRATLYLKLLGGEATVGETEKDVNEFLFGSFDIPLVNLETSLQNYEPSEAPFDISSVSLETKSQPLAEKKTTGKKPTGPASALSGPVPTVDASYEKLLSSIPEFAGFGKLFKSSAPVELTEAETEYSVNVVKHIYDGHVVLQYNCTNTIPEQLLEEVVVFVDASEADEFSEVATKSLRSLPYDSPGQTFVAFEKLEGVLATGKFSNILKFIVKEVDPSTGEADDDGVEDEYQLEDLEITSADYMLKVGVSNFRNAWESMDPESERVDEYGLGARESLAEAVSAVIGILGMQPCEGTDVVPSNSRSHTCLLSGVFIGNVKVLVRLSFGLSGPKEVAMKLAVRSDDPEISDKIHEIVANG
>sp|Q940S5|COPZ1_ARATH Coatomer subunit zeta-1 OS=Arabidopsis thaliana GN=At1g60970 PE=2 SV=1  
MELPPKVKNILLLDSEGKRVAVKYYSDDWPTNSAQEAFEKSVFTKTQKTNARTEVEVTALENNIVVYKFVQDLHFFVTGGEEENELILASVLEGLFDAVTLLLRSNVDKREALDNLDLIFLSFDEIIDGGIVLETDANVIAGKAGINSTDPNAPLSEQTISQALATAREHLTRSLMK
>sp|Q9MAX5|COPZ1_ORYSJ Coatomer subunit zeta-1 OS=Oryza sativa subsp. japonica GN=COPZ1 PE=2 SV=1  
MESCPSVKNILLLDSEGKRVAVKYYTDDWPTLSAKLAFEKSVFVKTQKATAGAEAEIVMFDGHIVVYKFIQDLHFFVTGGEEENELILASVLQGFTDAVDIILRNNVDKRTALENLDLILLCLDEIVDGGIVLETEGSVIAEKVSAHGIEGATSLAEQTIVQALTTAREHLTKSLLM
>sp|Q84LG4|COPZ2_ARATH Coatomer subunit zeta-2 OS=Arabidopsis thaliana GN=At3g09800 PE=2 SV=1  
MSPDSCPLVKNILLLDSEGKRVAVKYYSDDWPTNAAKLSFEKYVFSKTSKTNARTEAEITLLDSNIIVYKFAQDLHFFVTGGENENELILASVLQGFFDAVALLLRSNVEKMEALENLDLIFLCLDEMVDQGVVLETDPNVIAGKVAMQSTEASGSLSEQTLTQALATAREHLARSLLT
>sp|Q6Z844|COPZ2_ORYSJ Coatomer subunit zeta-2 OS=Oryza sativa subsp. japonica GN=COPZ2 PE=2 SV=1  
MGEFSKESCPSVKNILLLDSEGKRVAVKYFSDDWSSNASKLAFEKSVFTKTLKTNARSEAEITLFDGYIVVYKFVQDLHFFVTAGDDENELIIANVLQGFSDSVGLLLRGDVEKRTALENLDLILLCIDEIVDGGIILETDANTIAGKVATNAVDGSAPFSEQTISQALATAREHLARSLLK
>sp|Q8H1F4|COPZ3_ARATH Coatomer subunit zeta-3 OS=Arabidopsis thaliana GN=At4g08520 PE=2 SV=1  
MAGTNDSCPLVKNILLLDSEGKRVAVKYYSDDWATNASKLAFEKYVFSKTSKTNARTEAEITLLESNIVVYKFAQDLHFFVTGGENENELVLSSVLQGFFDAVALLLRNNVEKMEALENLDLIFLCLDEMVDQGMVLETDANVIAGKVAMQSAEASGSLSEQTLTQALATAREHLARSLLT
>sp|Q5NA06|COPZ3_ORYSJ Coatomer subunit zeta-3 OS=Oryza sativa subsp. japonica GN=Os01g0838800 PE=2 SV=1  
MESCPSVKNILVLDSEGKRVAVKYYSDDWPSLSSKQAFEKSVFAKTQKTSARTEAEIVMFDSYFVVYKFIQDLHFFVTGGDEENELILASVLQGFSEAIDYLLRNKVHRRAALENLDLIFLCLDEVVDGGIVLETDAKAILEKVSGHGLEGSGSLTEQKLSSALATAREHFARSIFS
>sp|Q84K16|AP1G1_ARATH AP-1 complex subunit gamma-1 OS=Arabidopsis thaliana GN=GAMMA-ADR PE=1 SV=1  
MNPFSSGTRLRDMIRAIRACKTAAEERAVVRKECADIRALINEDDPHDRHRNLAKLMFIHMLGYPTHFGQMECLKLIASPGFPEKRIGYLGLMLLLDERQEVLMLVTNSLKQDLNHSNQYVVGLALCALGNICSAEMARDLAPEVERLIQFRDPNIRKKAALCSTRIIRKVPDLAENFVNAAASLLKEKHHGVLITGVQLCYELCTINDEALEYFRTKCTEGLIKTLRDITNSAYQPEYDVAGITDPFLHIRLLRLLRVLGQGDADASDLMTDILAQVATKTESNKNAGNAVLYECVETIMAIEDTNSLRVLAINILGRFLSNRDNNIRYVALNMLMKAITFDDQAVQRHRVTILECVKDPDASIRKRALELVTLLVNENNVTQLTKELIDYLEISDEDFKEDLSAKICFIVEKFSPEKLWYIDQMLKVLCEAGKFVKDDVWHALIVVISNASELHGYTVRALYKSVLTYSEQETLVRVAVWCIGEYGDLLVNNVGMLGIEDPITVTESDAVDVIEDAITRHNSDSTTKAMALVALLKLSSRFPSISERIKDIIVKQKGSLLLEMQQRAIEYNSIVDRHKNIRSSLVDRMPVLDEATFNVRRAGSFPASVSTMAKPSVSLQNGVEKLPVAPLVDLLDLDSDDIMAAPSPSGTDFLQDLLGVDLGSSSAQYGATQAPKAGTDLLLDILSIGTPSPAQNSTSSIGLLSIADVNNNPSIALDTLSSPAPPHVATTSSTGMFDLLDGLSPSPSKEATNGPAYAPIVAYESSSLKIEFTFSKTPGNLQTTNVQATFTNLSPNTFTDFIFQAAVPKFLQLHLDPASSNTLLASGSGAITQNLRVTNSQQGKKSLVMRMRIGYKLNGKDVLEEGQVSNFPRGL
>sp|Q8LEZ8|AP1S1_ARATH AP-1 complex subunit sigma-1 OS=Arabidopsis thaliana GN=AAP19-1 PE=2 SV=1  
MIHFVLLVSRQGKVRLTKWYSPYTQKERSKVIRELSGVILNRGPKLCNFIEWRGYKVVYKRYASLYFCMCIDEADNELEVLEIIHHYVEILDRYFGSVCELDLIFNFHKAYYILDELLIAGELQESSKKTVARIISAQDQLVEVAKEEASSISNIIAQATK
>sp|O23685|AP1S2_ARATH AP-1 complex subunit sigma-2 OS=Arabidopsis thaliana GN=AAP19-2 PE=2 SV=1  
MIHFVLLVSRQGKVRLTKWYSPYAQKERSKVIRELSGVILNRGPKLCNFVEWRGYKVVYKRYASLYFCMCIDQEDNELEVLEIIHHYVEILDRYFGSVCELDLIFNFHKAYYILDELLIAGELQESSKKTVARIISAQDQLVEVAKEEASSISNIIAQATNR
>sp|Q9C744|AP3D_ARATH AP-3 complex subunit delta OS=Arabidopsis thaliana GN=DELTA-ADR PE=1 SV=1  
MSSSSTSIMDNLFQRSLEDLIKGFRLQLLGESNFISRAVEEIRREIKATDLSTKSTALHKLSYLAALHGVDMSWAAFHAVEVVSSSRFQHKRIGYQAITQSFNDQTSVMLLITNQVRKDLNSANEYEVSLALECLSRIGTHDLARDLTPEVFTLLGSSKSFVKKKAIGVVLRVFEKYHDAVKVCFKRLVENLETSDPQILSAVVGVFCELATKDPQSCLPLAPEFYKVLVDSRNNWVLIKVLKIFAKLALIEPRLGKKVAEPICEHMRRTVAKSLVFECVRTVVSSLSDNEAAVKLAVAKIREFLVEDDPNLKYLGLNALSIVAPKHLWAVLENKEVVVKAMSDEDPNVKLEALHLLMAMVNEDNVSEISRILMNYALKSDPLFCNEIIFSVLSACSRNAYEIIVDFDWYLSLLGEMARIPHCQRGEDIEHQLIDIGMRVRDARPQLVRVSWALLIDPALLGNLFLHPILSAAAWVSGEYVEFSKNPYETVEALLQPRTDLLPPSIKAIYIHSAFKVLVFCLGSYFSSQEPTSSSLAQESSSGSLLVNVFTHESILSLVNVIELGLGPLSGYHDVEVQERAKNVLGYISVIKQEIAEQLNLQDNETEASRVTAFMEDVFSEEFGPISATAQEKVCVPDGLELKENLGDLEEICGEHLKPVESDSVSYTDKISFSVSKLRIRDQQEATSSSSPPHEASSLLAEHRKRHGMYYLTSQKEDQDSNGTSSDYPLANELANEISQDSFNPKRKPNQSKPRPVVVKLDDGDESRITPQAKTNIQTANDDESLSRAIQSALLVKNKGKEKDRYEGNPNSGQQEKEESSRIENHQNSEKKKKKKKKKKGEGSSKHKSRRQNEVASASEQVIIPDFLL
>sp|Q9M2T1|AP3BA_ARATH AP3-complex subunit beta-A OS=Arabidopsis thaliana GN=AP3BA PE=2 SV=2  
MAGIRLHVIAPLALAAVSKCARDPAVYVRRCAANALPKLHDLRLEEHASAIEELVGILLNDHSPGVVGAAAAAFTSICPNNFKLIGKNYKKLCQILPDVEEWGQILLIGTLLRYVVARHGLVRESLMLSIHGTNSNGFCEKDGLGRDLTLDKEDGGKSDSFDVNLVSLVSKCYIQGPDEYLSRSSCTDTVSSAFDTKETTSIAHNEDVKILLQCTSPLLWSNNSAVVLAAAGVQWIMAPLEDVKKIVKPLLFLLRSSSASKYVVLCNILVFAKAVPSLFAPHFENFFICSSDAYQVKAYKLEMLSLIATTSSIASILREFEDYIKDPDRRFAADTVAAIGLCAKRLMTIPTTCLDGLLALVRQESFAGDFESADGEAGVLVQAVMSIQTMIERDPLRHEKVLIQLFRSLDSIKVAAARATIIWMVGVYCSLGHIIPRMLTTITKYLAWSFKSEASETKLQILNTIAKVLISAEAGDFHMLKRIVVYVFELGEYDLSYDIRDRTRFLKKLLSCKLASHEPAEDSVASQENIAAHVVEHVFGRKLKSVSPITLHNRFYLPGSLSQIVLHAAPGYEPLPKPCSFVYEEQDQLSDLDKQREAAADLDGSEESSETGDENGSSDYDSESSNGSDFSSEGDERTVSNDANDPAAPLIQISETSVSADQEELRSRRALDLWLDDQPSTSNQTPSALNSNQSSYAKISIGDVGSRVKPKSYSLVDPGNGSGLKVDYAFLSEVSNVSPLHVCVEVLFENSSAEPILEVNLEDEESMKVADSSEQTLVGKANASYNNIPTLIPMEEISCLEPHQSTKRLIQVRFHHHLLPMRLTLHYNEKKVPVKLRPDLGYLVKPFSMSIEEFLATESRLPGMFEYSRRCTFDDHVKDSRTENGKDKFLSICESITLKVLSNSNLHLVSVDLPVANSLEDATGLRLRFSSKILSSEIPLLITITVEGKCTEVLNLTVKINCEETVFGLNLLNRIANFMVEPSSSAT
>sp|Q9LDK9|APBLA_ARATH Beta-adaptin-like protein A OS=Arabidopsis thaliana GN=BETAA-AD PE=1 SV=1  
MAPPAASQRYPSPSQPSGKSEVSDLKTQLRQLAGSRAPGVDDSKRDLYKKVISYMTIGIDVSSVFGEMVMCSATSDIVLKKMCYLYVGNYAKGNPDLSLLTINFLQRDCKDEDPMIRGLALRSLCSLRVPNLVEYLVGPLGSGLKDNNSYVRTIAVTGVLKLYHISPSTCIDADFPATLKSLMLHDSDAQVVANCLSALQEIWSLEASHSEEACREKESLLSKPVIYYFLNRIKEFNEWAQCLILELAVKYVPSDSNDIFDIMNLLEDRLQHANGAVVLATVKVFLQLTLSMTDVHQQVYERIKSPLLTLVSSGSPEQSYAILSHLHLLVVRAPFIFAADYKHFYCQYNEPSYVKKLKLEMLTAVANESNTYEIVTELCEYAANVDIAIARESIRAVGKIALQQYDVNAIVDRLLQFLEMEKDYVTAETLVLVKDLLRKYPQWSHDCISVVGGISSKNIQEPKAKAALIWMLGEYAQDMSDAPYVLENLIENWEEEHSAEVRLHLLTAAMKCFFKRAPETQKALGTALAAGIADFHQDVHDRALFYYRVLQYDVHVAERVVSPPKQAVSVFADTQSSEIKDRVFDEFNSLSVIYQKPSYMFTDKEHRGPFEFSDEVGNISITPEASSDIVPAQQYEANDKDLLLGIDEKDENKGVSNNNGSAYTAPSLESSSNITSQMQELAISGPATSATTPQSFGFDDLFGLGLSTAPAPTPSPPLLKLNARAALDPGAFQQKWRQLPISLTQECSVNPQGIAALTVPQSLIKHMQSHSIHCIASGGQSPNFKFFFFAQKESEPSNYLTECIINTSSAKAQIKVKADEQSTCQAFTTVFETALSKFGMP
>sp|Q9SE83|DRP2A_ARATH Dynamin-2A OS=Arabidopsis thaliana GN=DRP2A PE=1 SV=2  
MEAIDELSQLSDSMKQAASLLADEDPDETSSSKRPATFLNVVALGNVGAGKSAVLNSLIGHPVLPTGENGATRAPIIIELSRESSLSSKAIILQIDNKSQQVSASALRHSLQDRLSKGASGKNRDEINLKLRTSTAPPLKLVDLPGLDQRIVDESMIAEYAQHNDAILLVIVPASQASEISSSRALKIAKEYDPESTRTIGIIGKIDQAAENSKALAAVQALLSNQGPPKTTDIPWVAVIGQSVSIASAQSGSGENSLETAWRAESESLKSILTGAPQSKLGRIALVDTLASQIRSRMKLRLPSVLSGLQGKSQIVQDELARLGEQLVNSAEGTRAIALELCREFEDKFLLHLAGGEGSGWKVVASFEGNFPNRIKQLPLDRHFDLNNVKRVVLEADGYQPYLISPEKGLRSLIKIVLELAKDPARLCVDEVHRVLVDIVSASANATPGLGRYPPFKREVVAIASAALDGFKNEAKKMVVALVDMERAFVPPQHFIRLVQRRMERQRREEELKGRSSKKGQDAEQSLLSRATSPQPDGPTAGGSLKSMKDKPSPQDKETPEVSGLKTAGPEGEITAGYLMKKSAKTNGWSRRWFVLNEKTGKLGYTKKQEERNFRGTITLEECTIEEIPEDEVEKSKSSKDKKANGPDSKGPGLVFKITCKVPYKTVLKAHNALVLKAESVVDKNEWINKLQKVIQARGGQVGSVSMRQSLSEGSLDKMVRKPIDPEEELRWMSQEVRGYVEAVLNSLAANVPKAVVLCQVEKAKEDMLNQLYSSISAIGNERIESLIQEDQNVKRRRERYQKQSSLLSKLTRQLSIHDNRAAAASSYSDNSGTESSPRASGGSSGDDWMNAFNSAANGPSDSLSKYGSGGHSRRYSDPAQNGDAASPGSGSNRRTTPNRLPPAPPPTGSAYRY
>sp|Q8VY07|EPN1_ARATH Clathrin interactor EPSIN 1 OS=Arabidopsis thaliana GN=EPSIN1 PE=1 SV=1  
MDFMKVFDQTVREIKREVNLKVLKVPEMEQKVLDATDNEPWGPHGTALAEIAQATKKFSECQMVMSVLWTRLSETGKDWRYVYKALAVIDYLISNGSERAVDEIIEHTYQISSLTSFEYVEPNGKDVGINVRKKAENIVALLNNKEKISEIRDKAVANRNKYVGLSSTGITYKSGSSASFGGSFQSGSSNFDSYKDRDSREDKNDYESFQKSRRGVKTEEQSYTSKKSFSRYGSTDHDNLSSGKKSPDSAKHRSYVSAAPSNNDDDFDDFDPRGTSSNKPSTGSANQVDLFGGDLIGDFLDSGPTETSSTNNNENFQEADLFADAAFVSASAQGAEFGSQTQKQVDLFSASEPSVTVSSAPPTVDLFASSESVVSPEAKISIPESMATPNIVDPFAAVPMDNFDGSDPFGAFTSHSASVSTGPQAPSVHGSATNTTSPLSFADSKPQHLQKKDPFQVKSGIWADSLSRGLIDLNITAPKKASLADVGVVGDLSNEDGNKASAASYYSGWSMGAGSGLGKTGLYSTQQQQQQQQQQQAPDISDDFFSSLSNQRYQSGGFKQ
>sp|Q67YI9|EPN2_ARATH Clathrin interactor EPSIN 2 OS=Arabidopsis thaliana GN=EPSIN2 PE=1 SV=1  
MKKVFGQTVRDLKREVNKKVLKVPGVEQKVLDATSNEPWGPHGSLLADLAQASRNYHEYQLIMVVIWKRLSDTGKNWRHVYKALTVLEYMVGHGSERVIDEIRERAYQISTLSDFQYIDSGGRDQGSNVRKKSQSLVALVNDKERIAEVRQKAAANRDKYRSSAPGGMYKPSGGYGDKYDYGSRDEERSSYGREREYGYRDDDRNSRDGDRHSRDSEDRYGRDGNRDDDYRGRSRSVDNYGSRGRSSEREREDDGHSSSRGSGARADDNSQDGRGGLQRKFSEQNIGAPPSYEEAVSDSRSPVYSERDGGETPQVTAPGAASPPPPQVAAPEAASPPTGTNTANTTATFVNESPSQKVETFDEFDPRSAFSAGPPAYASTDGVTAPPTVTSMSAPTTSNSVEMDLLGSLADVFSSNALAIVPADSIYVETNGQANAGPAPSFSTSQPSTQSFDDPFGDSPFKAFTSTDTDSTPQQNFGASFQPPPPAFTSEVSHPDTAHNFGFGDSFSAVANPDPASQNVQPPSNSPGFPQEQFATSQSGIDILAGILPPSGPPVQSGPSIPTSQFPPSGNNMYEGFHSQPPVSTAPNLPGQTPFGQAVQPYNMVPHSQNMTGAMPFNSGGFMHQPGSQTPYSTPSGPAGQFMAHQGHGMPPSHGPQRTQSGPVTLQGNNNVMGDMFSQATPNSLTSSSSHPDLTPLTGAIEIVPPPQKKFEPKSSVWADTLSRGLVNFNISGSKTNPLADIGVDFEAINRREKRLEKQTNTPATSTINMGKAMGSGTGLGRSGATAMRPPPNPMTGSGMPMGGGMGVGSYGGMNQNQPMGMGMGAGMNQNQPMGMGMGPGMNMNMNMGGYGQGYPMQPQNPGMVPSPNMPGNNYNPMMGQGGYNPQQSYGGGYR
>sp|Q9FLY5|GNL1_ARATH ARF guanine-nucleotide exchange factor GNL1 OS=Arabidopsis thaliana GN=GNL1 PE=3 SV=1  
MGYQNHPSGSNSFHGEFKRCHSKPSKGAVASMINSEIGAVLAVMRRNVRWGVRYIADDDQLEHSLIHSLKELRKQIFSWQSNWQYVDPRLYIQPFLDVILSDETGAPITGVALSSVYKILTLEVFTLETVNVGEAMHIIVDAVKSCRFEVTDPASEEVVLMKILQVLLACVKSKASNGLSNQDICTIVNTCLRVVHQSSSKSELLQRIARHTMHELIRCIFSQLPFISPLANECELHVDNKVGTVDWDPNSGEKRVENGNIASISDTLGTDKDDPSSEMVIPETDLRNDEKKTEVSDDLNAAANGENAMMAPYGIPCMVEIFHFLCTLLNVGENGEVNSRSNPIAFDEDVPLFALGLINSAIELGGPSFREHPKLLTLIQDDLFCNLMQFGMSMSPLILSTVCSIVLNLYLNLRTELKVQLEAFFSYVLLRIAQSKHGSSYQQQEVAMEALVDLCRQHTFIAEVFANFDCDITCSNVFEDVSNLLSKNAFPVNGPLSAMHILALDGLISMVQGMAERVGEELPASDVPTHEERYEEFWTVRCENYGDPNFWVPFVRKVKHIKKKLMLGADRFNRDPNKGLQYLQGVHLLPEKLDPKSVACFFRYTCGLDKNVMGDFLGNHDQFCIQVLHEFAKTFDFQNMNLATALRLFVGTFKLSGEAQKIHRVLEAFSERYYEQSPHILIDKDAAFVLAYSIILLNTDQHNAQVKTRMTEEDFIRNNRTINGGADLPREYLSEIYHSIRHSEIQMDEDKGTGFQLMTASRWISVIYKSKETSPYIQCDAASHLDRDMFYIVSGPTIAATSVVFEQAEQEDVLRRCIDGLLAIAKLSAYYHLNSVLDDLVVSLCKFTPFFAPLSADEAVLVLGEDARARMATEAVFLIANKYGDYISAGWKNILECVLSLNKLHILPDHIASDAADDPELSTSNLEQEKPSANPVPVVSQSQPSAMPRKSSSFIGRFLLSFDSEETKPLPSEEELAAYKHARGIVKDCHIDSIFSDSKFLQAESLQQLVNSLIRASGKDEASSVFCLELLIAVTLNNRDRILLIWPTVYEHILGIVQLTLTPCTLVEKAVFGVLKICQRLLPYKENLTDELLKSLQLVLKLKAKVADAYCERIAQEVVRLVKANASHVRSRTGWRTIISLLSITARHPEASEAGFEALRFIMSEGAHLLPSNYELCLDAASHFAESRVGEVDRSISAIDLMSNSVFCLARWSQEAKNSIGETDAMMKLSEDIGKMWLKLVKNLKKVCLDQRDEVRNHAISMLQRAIAGADGIMLPQPLWFQCFDSAVFILLDDVLTFSIENSRKTLKKTVEETLVLATKLMSKAFLQSLQDISQQPSFCRLWVGVLNRLETYMSTEFRGKRSEKVNELIPELLKNTLLVMKATGVLLPGDDIGSDSFWQLTWLHVNKISPSLQSEVFPQEELDQFQRRNAKPEDPPVPGNEV
>sp|Q0WVL7|GOGC5_ARATH Golgin candidate 5 OS=Arabidopsis thaliana GN=GC5 PE=1 SV=1  
MAWFSGKVSLGGFPDLTGAVNKFQESVKNIEKNFDNALGFDDKSDSAAEDAASSMWPPAVDTKSLFDPVMSFMGNTSDEKPDTLEDSVRTENPSQIEQKEEEAGSVKLATEQAVSVEANKETNVRREADQADNPEVTETVVLDPKDDEPQSQILLEESSEYSLQTPESSGYKTSLQPNEKLEMTASQDSQPEQPKSEAEESQPEDSEAKEVTVENKDTVHSPVLDGQHKITYMDETTNEQEILGENLEGRTSSKNFEVSPDINHVNRIESPVAHPSLIFESDGSPYESSIPKRSSSDEISERIVDFVSREIDSRLDTSELNESQRSSSATNVSDSADVILELEKTKKEIKMLENALQGAARQAQAKADEIAKLMHENEQLKSVTEDLKRKSNEAEVESLREEYHQRVATLERKVYALTKERDTLRREQNKKSDAAALLKEKDEIINQVMAEGEELSKKQAAQEAQIRKLRAQIREAEEEKKGLITKLQSEENKVESIKRDKTATEKLLQETIEKHQAELTSQKDYYSNALAAAKEAQALAEERTNNEARSELENRLKEAGERESMLVQALEELRQTLSKKEQQAVYREDMFRGEIEDLQRRYQASERRCEELITQVPESTRPLLRQIEAMQETSYRTAEAWAAVERTLNSRLQEAESKAATAEERERSVNERLSQTLSRINVLEAQLSCLRAEQGQLSKSLEKERQRAAENRQEYLAAKEEADTLEGRANQLEVEIRELRRKHKQELQEVLLHNELIQKDLEREKASRLDLERTARINSSAVSEQLPIARQNSAFENGSLPRKLSSASSLGSMEESYFLQASLDSSDKFSEKRSMPEATMSPYYMKSITPSAYEATLRQKEGELASYMTRLASMESIRDSLAEELVKMTAECEKLRGEADRVPGIKAELEALRQRHAAALELMGERDEELEELRADIVDLKEMYREQVNMLVNKIQ
>sp|Q9SMR4|RAH1C_ARATH Ras-related protein RABH1c OS=Arabidopsis thaliana GN=RABH1C PE=1 SV=1  
MASVSPLAKFKLVFLGDQSVGKTSIITRFMYDKFDTTYQPTIGIDFLSKTMYLEDRTVRLQLWDTAGQERFRSLIPSYIRDSSVAIVVYDVSNRQTFLNTSKWIEDVHRERGQSNVIIVLVGNKTDLVEKRQVSISEGEDKGKEYGVMFIETSAKENFNIKALFRKIAAALPGVDSYSLATKSDDMVDVNLKTTSNSSQGEQQGGAGGGGGCSC
>sp|Q9SRT9|RGP1_ARATH UDP-arabinopyranose mutase 1 OS=Arabidopsis thaliana GN=RGP1 PE=1 SV=1  
MVEPANTVGIPVNHIPLLKDELDIVIPTIRNLDFLEMWRPFLQPYHLIIVQDGDPSKTIAVPEGFDYELYNRNDINRILGPKASCISFKDSACRCFGYMVSKKKYIFTIDDDCFVAKDPSGKAVNALEQHIKNLLCPSTPFFFNTLYDPYREGADFVRGYPFSLREGVSTAVSHGLWLNIPDYDAPTQLVKPKERNTRYVDAVMTIPKGTLFPMCGMNLAFDRELIGPAMYFGLMGDGQPIGRYDDMWAGWCIKVICDHLGLGVKTGLPYIYHSKASNPFVNLKKEYKGIFWQEDIIPFFQSAKLTKEAVTVQQCYMELSKLVKEKLSPIDPYFDKLADAMVTWIEAWDELNPPTKA
>sp|Q9LFW1|RGP2_ARATH UDP-arabinopyranose mutase 2 OS=Arabidopsis thaliana GN=RGP2 PE=1 SV=1  
MVEPANTVGLPVNPTPLLKDELDIVIPTIRNLDFLEMWRPFLQPYHLIIVQDGDPSKKIHVPEGYDYELYNRNDINRILGPKASCISFKDSACRCFGYMVSKKKYIFTIDDDCFVAKDPSGKAVNALEQHIKNLLCPSSPFFFNTLYDPYREGADFVRGYPFSLREGVSTAVSHGLWLNIPDYDAPTQLVKPKERNTRYVDAVMTIPKGTLFPMCGMNLAFDRDLIGPAMYFGLMGDGQPIGRYDDMWAGWCIKVICDHLSLGVKTGLPYIYHSKASNPFVNLKKEYKGIFWQEEIIPFFQNAKLSKEAVTVQQCYIELSKMVKEKLSSLDPYFDKLADAMVTWIEAWDELNPPAASGKA
