# Supplementary material for: Ensemble of Multiple Classifiers for Multilabel Classification of Plant Protein Subcellular Localization
Source: Life (Basel). 2021 Mar 30;11(4):293. doi: 10.3390/life11040293 (PMC8066735; doi:10.3390/life11040293)
Supplement: Supplementary file 1 [file life-11-00293-s001.zip › Supplementary Dataset S1/Mito_Plastid_Inde.fasta]

>tr|Q9M2T9|Q9M2T9_ARATH Methionyl-tRNA synthetase OS=Arabidopsis thaliana GN=T22E16.60 PE=3 SV=1  
MAARINTSLHNALSFLKPFNTPLNTKPFSFRRNSFRFSKKLPYYSQFSSGKRALYCTSSSQESTVDEGETFVLTTPLYYVNAPPHMGSAYTTIAADSIARFQRLLGKKVIFITGTDEHGEKIATSAAANGRNPPEHCDLISQSYRTLWKDLDIAYDKFIRTTDPKHEAIVKEFYARVFANGDIYRADYEGLYCVNCEEYKDEKELLENNCCPVHQMPCVARKEDNYFFALSKYQKPLEDILAQNPRFVQPSYRLNEVQSWIKSGLRDFSISRALVDWGIPVPDDDKQTIYVWFDALLGYISALTEDNKQQNLETAVSFGWPASLHLIGKDILRFHAVYWPAMLMSAGLELPKMVFGHGFLTKDGMKMGKSLGNTLEPFELVQKFGPDAVRYFFLREVEFGNDGDYSEDRFIKIVNAHLANTIGNLLNRTLGLLKKNCESTLVVDSTVAAEGVPLKDTVEKLVEKARTNYENLSLSSACEAVLEIGNAGNTYMDQRAPWFLFKQGGVSAEEAAKDLVIILEVMRVIAVALSPVAPCLSLRIYSQLGYTEDQFNSITWSDTKWGGLKGGQVMEQASPVFARIELNPEKEEDEKKPKVGKKTGKAKVKVVEQTPTVAEA
>tr|Q9M876|Q9M876_ARATH At3g02660 OS=Arabidopsis thaliana GN=F16B3.29 PE=2 SV=1  
MAYATGITFASRSILPICSRTFLSPLRVASLLVFPEKSSATFFRRVQVPHLFSTSTTTLFSSVKCSIHSTSSPETENQAVFRPNVVDILEERGLLESITSENLRSACSDPKVAPLRVYCGFDPTAESLHLGNLLGIIVLSWFQRCGHQAVGLIGGATGRVGDPSGKSLERPELDADTLEKNIAGITKIIIKILGSNPSPGGSYVIFNNYDWWKDMTMLDFLNKVGRFARVGTMMAKESVKKRLESEQGMSYTEFTYQLLQAYDFLHLFKNEGINVQIGGSDQWGNITAGTDLIRKILQAEEAAYGLTFPLLLKNDGTKFGKSEDGAIWLSPSMLSPYKFYQYFFSVPDVDVIRFLKTLTFLSLDEIKILEDQMSKPGYVPNTAQIKLAEEVTRFVHGEEGLKEAIKATEALRPGAETKLDWNLIERIAEDIPSCSLPIDRVSGLSIVDLSVSAGLFESKSAARRMLKQGGFYMNNERVDDENKRVDEEDIVEGRGLVLSAGKKNKVVVRIS
>sp|Q9S7E4|FDH_ARATH Formate dehydrogenase, mitochondrial OS=Arabidopsis thaliana GN=FDH1 PE=1 SV=1  
MAMRQAAKATIRACSSSSSSGYFARRQFNASSGDSKKIVGVFYKANEYATKNPNFLGCVENALGIRDWLESQGHQYIVTDDKEGPDCELEKHIPDLHVLISTPFHPAYVTAERIKKAKNLKLLLTAGIGSDHIDLQAAAAAGLTVAEVTGSNVVSVAEDELMRILILMRNFVPGYNQVVKGEWNVAGIAYRAYDLEGKTIGTVGAGRIGKLLLQRLKPFGCNLLYHDRLQMAPELEKETGAKFVEDLNEMLPKCDVIVINMPLTEKTRGMFNKELIGKLKKGVLIVNNARGAIMERQAVVDAVESGHIGGYSGDVWDPQPAPKDHPWRYMPNQAMTPHTSGTTIDAQLRYAAGTKDMLERYFKGEDFPTENYIVKDGELAPQYR
>tr|Q9SJX8|Q9SJX8_ARATH At2g31180 OS=Arabidopsis thaliana GN=MYB14 PE=2 SV=1  
MGRAPCCEKMGVKRGPWTPEEDQILINYIHLYGHSNWRALPKHAGLLRCGKSCRLRWINYLRPDIKRGNFTPQEEQTIINLHESLGNRWSAIAAKLPGRTDNEIKNVWHTHLKKRLSKNLNNGGDTKDVNGINETTNEDKGSVIVDTASLQQFSNSITTFDISNDNKDDIMSYEDISALIDDSFWSDVISVDNSNKNEKKIEDWEGLIDRNSKKCSYSNSKLYNDDMEFWFDVFTSNRRIEEFSDIPEF
>tr|Q9SPD6|Q9SPD6_ARATH Cu/Zn-superoxide dismutase copper chaperone (Fragment) OS=Arabidopsis thaliana GN=CCS PE=2 SV=1  
TSAVVAAASAIPIAIAFSSSSSSSSTNPKSQSLNFSFLSRSSPRLLGLSRSFVSSPMATALTSDRNLHQEDRAMPQLLTEFMVDMTCEGCVNAVKNKLETIEGIEKVEVDLSNQVVRILGSSPVKAMTQALEQTGRKARLIGQGVPQDFLVSAAVAEFKGPDIFGVVRFAQVSMELARIEANFTGLSPGTHSWCINEYGDLTNGAASTGSLYNPFQDQTGTEPLGDLGTLEADKNGEAFYSGKKEKLKVADLIGRAVVVYKTDDNKSGPGLTAAVIARSAGVGENYKKLCSCDGTVIWEATNSDFVASKV
>tr|Q9SV89|Q9SV89_ARATH Isoleucine-tRNA ligase-like protein OS=Arabidopsis thaliana GN=F24G24.120 PE=2 SV=1  
MEEVCEGKEFSFPRQEEDVLSFWTEIDAFKTQLKRTENLPEYIFYDGPPFATGLPHYGHILAGTIKDIVTRYQTMTGHHVTRRFGWDCHGLPVENEIDRKLNIKRRDEVIKMGIDKYNEECRSIVTRYVAEWEKVITRCGRWIDFKNDYKTMDLPFMESVWWVFSQLWEKNLVYRGFKVMPYSTGCKTPLSNFEAGQNYKEVPDPEIMVTFPVIGDQDNAAFVAWTTTPWTLPSNLALCVNAKFVYVKVRNKNTGKVYIVAESRLSALPTDKPKAKLSNGPAGDTKKANPKAKGAKPESAADSYEVLEKFNGASLVGKKYEPLFDYFSDFSSEAFRVVADDYVTDDSGTGIVHCAPAFGEDDYRVCLLNKIIKKGENLVVAVDDDGLFTERITHFSGRYVKDADKDIIEAVKAKGRLVKTGSFTHSYPFCWRSDTPLIYRAVPSWFVRVEQLKEKLLKSNEQTEWVPGYVKDKRFHNWLENARDWAISRSRFWGTPLPIWISDDGEEVVIMDSVEKLEKLSGVKVFDLHRHHIDHITIPSSRGDEFGVLRRVEDVFDCWFESGSMPYAYIHYPFENKELFEKNFPGDFVAEGLDQTRGWFYTLMVLSTALFEKPAFKNLICNGLVLAEDGKKMAKKLRNYPPPLEVIDEYGADAVRLYLINSPVVRAEPLRFKKEGVLGVVKDVFLPWYNAYRFLVQNAKRLETEGGVPFVPTDLATIQSANILDQWIHSATQSLVRFVREEMDAYRLYTVVPRLLKFLDNLTNIYVRFNRKRLKGRTGEDDCHTALSTLFNVLLTSCKVMAPFTPFFTETLYQNLRKACKGSEESVHYCSIPPREGMEGERIELSVTRMMKIIDLARNIRERNKLPLKTPLKEMIVVHPDADFLNDITGVLREYVLEELNVRSLVPCNDTLKYASLKAEPDFSVLGKRLGKSMGLVAKEVKEMSQKDILAFEEAGEVTIANHLLKETDIKVSHAMMFSCEIALRIVRVFKRPDDLKENEIDSAGDGDVLVILDLRADDSLVEAGFAREIVNRIQKLRKKSGLEPTDFVEVYFQSLDEDESVSKQVLVSQEQNIKDSIGSTLLLSSLMPSHAVIIADETFTPKETSDESVKKVPKLSYKISLARPALKFNEEAVLALYSGESPSHHNRFSLSILSRFLFNVYIYGSRRCEICNRASNILVIKGSFEFEVRVPSRRWEGSLVKLLLTQIVYFIILMYLVWQITVSCIENVPVATVVLGEHLHLSVGDDLLSKRNA
>sp|Q9ZNZ7|GLTB1_ARATH Ferredoxin-dependent glutamate synthase 1, chloroplastic OS=Arabidopsis thaliana GN=GLU1 PE=1 SV=2  
MAMQSLSPVPKLLSTTPSSVLSSDKNFFFVDFVGLYCKSKRTRRRLRGDSSSSSRSSSSLSRLSSVRAVIDLERVHGVSEKDLSSPSALRPQVRFFTDINFTNTQRAKFHPLWGSFKQVANLEDILSERGACGVGFIANLDNIPSHGVVKDALIALGCMEHRGGCGADNDSGDGSGLMSSIPWDFFNVWAKEQSLAPFDKLHTGVGMIFLPQDDTFMQEAKQVIENIFEKEGLQVLGWREVPVNVPIVGKNARETMPNIQQVFVKIAKEDSTDDIERELYICRKLIERAVATESWGTELYFCSLSNQTIVYKGMLRSEALGLFYLDLQNELYESPFAIYHRRYSTNTSPRWPLAQPMRFLGHNGEINTIQGNLNWMQSREASLKAAVWNGRENEIRPFGNPRGSDSANLDSAAEIMIRSGRTPEEALMILVPEAYKNHPTLSVKYPEVVDFYDYYKGQMEAWDGPALLLFSDGKTVGACLDRNGLRPARYWRTSDNFVYVASEVGVVPVDEAKVTMKGRLGPGMMIAVDLVNGQVYENTEVKKRISSFNPYGKWIKENSRFLKPVNFKSSTVMENEEILRSQQAFGYSSEDVQMVIESMASQGKEPTFCMGDDIPLAGLSQRPHMLYDYFKQRFAQVTNPAIDPLREGLVMSLEVNIGKRGNILELGPENASQVILSNPVLNEGALEELMKDQYLKPKVLSTYFDIRKGVEGSLQKALYYLCEAADDAVRSGSQLLVLSDRSDRLEPTRPSIPIMLAVGAVHQHLIQNGLRMSASIVADTAQCFSTHHFACLVGYGASAVCPYLALETCRQWRLSNKTVAFMRNGKIPTVTIEQAQKNYTKAVNAGLLKILSKMGISLLSSYCGAQIFEIYGLGQDVVDLAFTGSVSKISGLTFDELARETLSFWVKAFSEDTTKRLENFGFIQFRPGGEYHSNNPEMSKLLHKAVREKSETAYAVYQQHLSNRPVNVLRDLLEFKSDRAPIPVGKVEPAVAIVQRFCTGGMSLGAISRETHEAIAIAMNRIGGKSNSGEGGEDPIRWKPLTDVVDGYSPTLPHLKGLQNGDIATSAIKQVASGRFGVTPTFLVNADQLEIKVAQGAKPGEGGQLPGKKVSAYIARLRSSKPGVPLISPPPHHDIYSIEDLAQLIFDLHQINPNAKVSVKLVAEAGIGTVASGVAKGNADIIQISGHDGGTGASPISSIKHAGGPWELGLTETHQTLIANGLRERVILRVDGGLKSGVDVLMAAAMGADEYGFGSLAMIATGCVMARICHTNNCPVGVASQREELRARFPGVPGDLVNYFLYVAEEVRGILAQLGYNSLDDIIGRTELLRPRDISLVKTQHLDLSYLLSSVGTPSLSSTEIRKQEVHTNGPVLDDDILADPLVIDAIENEKVVEKTVKICNVDRAACGRVAGVIAKKYGDTGFAGQVNLTFLGSAGQSFGCFLIPGMNIRLIGESNDYVGKGMAGGEIVVTPVEKIGFVPEEATIVGNTCLYGATGGQIFARGKAGERFAVRNSLAEAVVEGTGDHCCEYMTGGCVVVLGKVGRNVAAGMTGGLAYLLDEDDTLLPKINREIVKIQRVTAPAGELQLKSLIEAHVEKTGSSKGATILNEWEKYLPLFWQLVPPSEEDTPEASAAYVRTSTGEVTFQSA
>tr|Q9ZPL1|Q9ZPL1_MAIZE Sigma factor SIG2B OS=Zea mays GN=sig2B PE=2 SV=1  
MAFLAPPQFKWPLSTRAAAVFREPTGGAGSRPSRINCSFSSTAVVDAECLSVGPPPSPHRTLPGCFGEALLNKEAVVAAAAGKPSLWLAQAEVAGEVARMAQNDHPAALPPRDDTVDSFLSREVLRSEVGLDARRAGLVEMLEGEEHSSIFSDESEDDDDGGHSIAVTVKSARRSERRARRVRAAMKTAKCSSSMKPVGASSTRRKRLKGCLTPLGCLYKMTGPRLLTAEQEVEFSEGIQDLLKLEAIQKEVAQYNAGEPTFSQWAAAAGTDENTLRRRLNHGVYCKNRMVKSNVRLVISIAKEHEGPGMEFSDLIQDGMQGLIRGAEKFDASKGFRFSTYSHWWIKQAIRKSVLEQTQIIRLPAHMAEASSRVKECCRRLGRELKRLPSNEEIAVDTGMTIRRVEAAMSLPKYSVSFTSKVGCTDVTYQEIMPDTSAETAEETLHRWLMKKDVNTALDSLSPRKKQVMRYRFGIEGGRARTLHDIGQLMGVSRERIRQIELGAFRKLRSKNRLQSLQHYLRPAESW
>Phypa_180964  
MTATAAFVTSLVISFVIFVVLFLLFLILSRRPGNFHVYHPLRALRGEGPFGNKYGPFQWAIDAFRVTDEQLVAAAGLDAVVYVNLFTTALEITVLSAVFCIIVLIPICATENNNFEMAKNKSNDFNYSGFDNLSMSNIPSGSPKIWAFLIGVYWVSIVTYYSLWRAYKKVFSLRNMMHSSEVSRPQQYTVLVRDIPVSQEHEKRTEQVESFFRRVHPHSYERCMIMHDFSEAESLYNEREVASRKLEHAEAVFELSKGKPGSDGVRPMHKTGFMGLLGPKVDSIEFWTKKIHELTPQLEEARKKCKAEANEDAALVFFNERLAAAQAAQSVHAAYALEWQVEPAAEPRECIWRNMHLSAWQRSIRKPVVYVVTFFVVIFYMIPIAAISAITTLENLETVLPFIKSITRIKALNAILQAYLPQLALIVFLALLPKLLLTLSKAEGIPSKSHISRAASGKYFYFMIFNVFLGVTIFGAVFSSFKGFKVLIDQQQLSVSKVVELFGTKLPPVSTYFITYVALKFFVGYGLEISRIIPLIIYHIKRKFLCKTERELEDAWAPGSFSYHTSVPSDLLVVTLTLSYSVIAPMILVFAFLYFAIGWLVMRNSALNVYVPEWESNGRMWPHIHNRILVALLVSQITALGFFAVKKFPYTVFLIFLPLATFAFYLYCKRNFYKSFAVVSLYVASQPVKETPSMDTIVQAYTPTCLLEGDQFEDADFQDARSNMTSRTNSGIATPAERNV
>Phypa_202996_PHYPA  
MVSIARLKEACSHCLPPTVAPYHAVCTPPALVTRVFEQATIGRDVRVIGPADLAKFMTDWQGDRNATEERATSLMADFNFLKSTASRALRIPGLSHSSKYSLSSRHSGSKHGQSAPETPTFDIATFLKFLLHPEFNGHRVPVSKTPTDDMNAPLSDYYIFSSHNTYLMGNQLCSPSSTAPIVKALLDGCRVIELDCWNGSNKRIDVLHGGTLTKAVPFEDCVKAIKDNAFTTSAYPVVVTIESHLDLEHQKEAARVLNKILGNIMFVPPPNELPPQSFRSPEQLKHRIIISDKPPGDALLSQAANEPEFAQQTLLHEVVRDPSPDNRHEHRHGRRGKKKKLRRRQSQIAESRIQKLPSGKLGDSGRPAIANDPAFDELLYIHCQKPTEMATEQKKGGPLIKGQHAIMANLSESQLDDLIEDHTDSLIEFSKTNLTRVYPFGLRVTSSNADPMDAWEHGVQVAAINMQGRDRPVWISKAIFSRNGGCGYVKKPDILLPESNMDHKSLMNLQPKLELKVTVLLGTDWHKNYDVFKKPDYFVKVAIHGMHDDEQKFKTHVCKRSREPHWEDEEFVFQIRVPELAILRLEVREYDRIVRDDMVGQSCVPVTELRQGIRAVQLASKKGEPRSSKLLCHFITRTL
>Phypa_187670  
MGSTARLRLSPSPSSVSGSLCPASARSVYPMGSVAVRVTSRCRWLGAESRLGKSQFFGAGKPLVHLQKRGWSLGWEGRAAGRTVVMANLSGAKIKVIGVGGGGNNAVNRMIGSGIQGVDFWAINTDVQALQKSQAQHRVQIGEALTRGLGTGGKPFLGEQAAEESIDIIAEAVVDADLVFITAGMGGGTGSGAAPVVARVAKEAGQLTVGVVTYPFTFEGRRRSQQAVEAIENLRKSVDSLIVIPNDRLLDVSGDKTPLQEAFSLADDVLRQGVQGISDIITTPGLVNVDFADVRAVMSNSGTAMLGVGSSSGKNRAEEAAIQAASAPLIERSIEQATGIVYNITGGSDLTLQEVNTVSQIVTGLADPSANIIFGAVVDDKYTGEVHVTIIATGFSHTFEKLLVDPKAARAEVQETPSNTPEKPRKQSTLNLFRQGLNRKGFL
>tr|B6TBG7|BG462707_MAIZE Seryl-tRNA synthetase  
MLTCGRFISSSAATSTASFFPFRTLTRSLVRRPAPHLLSSASAAAATAVELDTNGDGSAGGGAGVVRPQWKAAIDFKWIRDNRDAVADNIRTRNSTANLDLVFELYDQYLTLQKEVERLRAERNAVANKMKGKLDPSVRQALVEEGKNLKEGLIALEEDLVQLTDKLQLEAQSIPNTTHPDVPVGGEESSVLRKEVGSQRSFNFAIKDHLQLGKELDLFDFDAAAEVSGSKFYYLKNEAVLLEMALVNWAISEVSKKGFTPLITPEIVRSSVVEKCGFQPRAKNTQVYSIEDSDQCLIGTAEIPVGGIHMDSILAESALPLKYVAYSHCFRTEAGAAGAATRGLYRVHQFSKVEMFIFCRPEESGKWHEELITIEEDLYASLGLHFKTLDMATGDLGAPAYRKFDIEAWMPGLERYGEISSASNCTDYQSRRLGIRYRPSPSEPPSTSTKKGKGAASGPTQFVHTLNATAVAVPRLIVCILENFQQGDGSIVVPEPLRPYMGGLELLSPKFK
>AB365527|B3IWG2|Medicago truncatula|Ribosomal protein  
MVVRIRLSRLGCKNKPFYRVMAADSRSPRDGKHLEVLGYYNPLPGQDGGKRMGINFDRVKYWLSVGAQPSNPVERLLFRAGLLPPPPTVAMARKGGPRDMRPVDALTGRIIGQQKPPSSNNSDTAVIENP
