# Supplementary material for: Ensemble of Multiple Classifiers for Multilabel Classification of Plant Protein Subcellular Localization
Source: Life (Basel). 2021 Mar 30;11(4):293. doi: 10.3390/life11040293 (PMC8066735; doi:10.3390/life11040293)
Supplement: Supplementary file 1 [file life-11-00293-s001.zip › Supplementary Dataset S1/Nucl_Inde.fasta]

>sp|P14233|TGA1B_TOBAC TGACG-sequence-specific DNA-binding protein TGA-1B (Fragment) OS=Nicotiana tabacum GN=TGA1B PE=2 SV=1  
EFCDFSGNQAAGGVMVMDTSSPELRQSSSGSDVLNATSSTSSHQVSGDVAGYLNVPSPESNGSNHEGSRESANDNKGLGDARVLNCHSPESQGSGNYGSNVSEGLNYPSDSNKSVHSSPNFENNSIKNGAVEEKIKLEGVNANISKCSSLLKRKKSSEDSNNINIHQKLTNVALSDNVNNDEDEKKRARLVRNRESAQLSRQRKKHYVEELEDKVRIMHSTIQDLNAKVAYIIAENATLKTQ
>sp|Q39237|TGA1_ARATH Transcription factor TGA1 OS=Arabidopsis thaliana GN=TGA1 PE=1 SV=2  
MNSTSTHFVPPRRVGIYEPVHQFGMWGESFKSNISNGTMNTPNHIIIPNNQKLDNNVSEDTSHGTAGTPHMFDQEASTSRHPDKIQRRLAQNREAARKSRLRKKAYVQQLETSRLKLIQLEQELDRARQQGFYVGNGIDTNSLGFSETMNPGIAAFEMEYGHWVEEQNRQICELRTVLHGHINDIELRSLVENAMKHYFELFRMKSSAAKADVFFVMSGMWRTSAERFFLWIGGFRPSDLLKVLLPHFDVLTDQQLLDVCNLKQSCQQAEDALTQGMEKLQHTLADCVAAGQLGEGSYIPQVNSAMDRLEALVSFVNQADHLRHETLQQMYRILTTRQAARGLLALGEYFQRLRALSSSWATRHREPT
>sp|Q39234|TGA3_ARATH Transcription factor TGA3 OS=Arabidopsis thaliana GN=TGA3 PE=1 SV=1  
MEMMSSSSSTTQVVSFRDMGMYEPFQQLSGWESPFKSDINNITSNQNNNQSSSTTLEVDARPEADDNNRVNYTSVYNNSLEAEPSSNNDQDEDRINDKMKRRLAQNREAARKSRLRKKAHVQQLEESRLKLSQLEQELVRARQQGLCVRNSSDTSYLGPAGNMNSGIAAFEMEYTHWLEEQNRRVSEIRTALQAHIGDIELKMLVDSCLNHYANLFRMKADAAKADVFFLMSGMWRTSTERFFQWIGGFRPSELLNVVMPYVEPLTDQQLLEVRNLQQSSQQAEEALSQGLDKLQQGLVESIAIQIKVVESVNHGAPMASAMENLQALESFVNQADHLRQQTLQQMSKILTTRQAARGLLALGEYFHRLRALSSLWAARPREHT
>sp|Q93ZE2|TGA7_ARATH Transcription factor TGA7 OS=Arabidopsis thaliana GN=TGA7 PE=1 SV=1  
MMSSSSPTQLASLRDMGIYEPFQQIVGWGNVFKSDINDHSPNTATSSIIQVDPRIDDHNNNIKINYDSSHNQIEAEQPSSNDNQDDDGRIHDKMKRRLAQNREAARKSRLRKKAYVQQLEESRLKLSQLEQELEKVKQQGHLGPSGSINTGIASFEMEYSHWLQEQSRRVSELRTALQSHISDIELKMLVESCLNHYANLFQMKSDAAKADVFYLISGMWRTSTERFFQWIGGFRPSELLNVVMPYLQPLTDQQILEVRNLQQSSQQAEDALSQGIDKLQQSLAESIVIDAVIESTHYPTHMAAAIENLQALEGFVNQADHLRQQTLQQMAKILTTRQSARGLLALGEYLHRLRALSSLWAARPQEPT
>sp|Q9FX53|TGT1_ARATH Trihelix transcription factor GT-1 OS=Arabidopsis thaliana GN=GT-1 PE=1 SV=1  
MFISDKSRPTDFYKDDHHNSSTTSTTRDMMIDVLTTTNESVDLQSHHHHNHHNHHLHQSQPQQQILLGESSGEDHEVKAPKKRAETWVQDETRSLIMFRRGMDGLFNTSKSNKHLWEQISSKMREKGFDRSPTMCTDKWRNLLKEFKKAKHHDRGNGSAKMSYYKEIEDILRERSKKVTPPQYNKSPNTPPTSAKVDSFMQFTDKGFDDTSISFGSVEANGRPALNLERRLDHDGHPLAITTAVDAVAANGVTPWNWRETPGNGDDSHGQPFGGRVITVKFGDYTRRIGVDGSAEAIKEVIRSAFGLRTRRAFWLEDEDQIIRCLDRDMPLGNYLLRLDDGLAIRVCHYDESNQLPVHSEEKIFYTEEDYREFLARQGWSSLQVDGFRNIENMDDLQPGAVYRGVR
>sp|Q9SDW0|TGT3A_ARATH Trihelix transcription factor GT-3a OS=Arabidopsis thaliana GN=GT-3A PE=1 SV=1  
MDRRNPFQHHHHHHQLHHHLIQQQQLPPPPLSTTATMDPGGGGGGGERIPQWSIEETKELLAIREELDQTFMETKRNKLLWEVVAAKMADKGFVRSAEQCKSKWKNLVTRYKACETTEPDAIRQQFPFYNEIQSIFEARMQRMLWSEATEPSTSSKRKHHQFSSDDEEEEVDEPNQDINEELLSLVETQKRETEVITTSTSTNPRKRAKKGKGVASGTKAETAGNTLKDILEEFMRQTVKMEKEWRDAWEMKEIEREKREKEWRRRMAELEEERAATERRWMEREEERRLREEARAQKRDSLIDALLNRLNRDHNDDHHNQGF
>sp|F4IRQ5|THG1_ARATH tRNA(His) guanylyltransferase 1 OS=Arabidopsis thaliana GN=THG1 PE=1 SV=1  
MINSVGVVRKEAENCNCLQVFFVSGSFKVDSVEAKKKEENFRETLRDMANSKYEYVKSFELEDEVMLPNLMVVRIDGRDFSRFSQVHEFEKPNDETALNLMNSCSAAVLEEFPDIIFAYGYSDEYSFVFKKTSRFYQRRASKILSLVASFFAAVYVTKWKEFFPQRKLLYAPSFSSKVVSCASAEVLQAYLAWRQQDCHANNQYDTCFWMLVKSGKSVSETQEILKDTQKQQKNELLFQKFGINYKTLPELFRQGSCLFKKKVEETVKHDENGNPVKRLRRKAVFVHSENIAGRSFWNEQPSLYNDLGHFTKDIGKIEPDFIRSFQFENKLLPLTWVVVRIDGCHFHRFSDVHEFEKPNDEQALKLMNSCAVAVLEEFEDIHFAYGVSDEYSFVLKKESELYKRQSSKIISAVASFFTSTYVLQWGEFFPHKELKYPPSFDGRAVCYPTYNILLDYLAWRQVDCHINNQYNTCFWMLVKSGKNKTQSQDYLKGTQTREKNELLSRQFGIEYNSLPVIFRMGSSVFRLKEAENGVVSGKKLEGEVVVDHCNIIERCFWEEHLHILSYS
>sp|F4ISV6|THG2_ARATH tRNA(His) guanylyltransferase 2 OS=Arabidopsis thaliana GN=THG2 PE=1 SV=1  
MANSKYEYVKSFEVEDEVMFPNLIIIRIDGRDFSRFSQVHKFEKPNDETSLNLMNSCASSVLVEYPDIVFAYGYSDEYSFVFKKASRFYQRRASKILSLVASFFAAVYVTKWKEFFPHTKLEYAPSFASKVVSCASVEVLQAYLAWRQHDCHISNQYDTCLWMLVKSGKTLSETQEILKDTQKQQRNELLFQQFGINYKMLPVLFRQGSCLFKTKVIFSIISFFYFLLEETVKHDENGKPVKRLRRRETLVHSENVAGRSFWNEHSSLHKDLGHFAKDIGKIEPDYVKSFQFESRLLPLTWVVVRIDGCHFHRFSEVHEFEKPNDEQALKLMNSCAVAVLEEFQDIAFAYGVSDEFSFVLKNKSELYKRQSSKIISAVVSFFTSTYMMRWGDFFPHKKLKYPPSFDGRAVCYPTSDILLDYLAWRQVDCHINNQYNTCFWMLVKSGKSKIQAQDYLKGTQTREKNELLSQQFGIEYNSLPVIFRMGSSVFRLKTQEGVTEENGEVSGKQVEAEVGVDYSNIIDQCFWQQHPHILSFS
>sp|Q9LMA8|TI10A_ARATH Protein TIFY 10A OS=Arabidopsis thaliana GN=TIFY10A PE=1 SV=1  
MSSSMECSEFVGSRRFTGKKPSFSQTCSRLSQYLKENGSFGDLSLGMACKPDVNGTLGNSRQPTTTMSLFPCEASNMDSMVQDVKPTNLFPRQPSFSSSSSSLPKEDVLKMTQTTRSVKPESQTAPLTIFYAGQVIVFNDFSAEKAKEVINLASKGTANSLAKNQTDIRSNIATIANQVPHPRKTTTQEPIQSSPTPLTELPIARRASLHRFLEKRKDRVTSKAPYQLCDPAKASSNPQTTGNMSWLGLAAEI
>sp|Q9C9E3|TI11B_ARATH Protein TIFY 11B OS=Arabidopsis thaliana GN=TIFY11B PE=1 SV=1  
MSTGQAPEKSNFSQRCSLLSRYLKEKGSFGNINMGLARKSDLELAGKFDLKGQQNVIKKVETSETRPFKLIQKFSIGEASTSTEDKAIYIDLSEPAKVAPESGNSQLTIFFGGKVMVFNEFPEDKAKEIMEVAKEANHVAVDSKNSQSHMNLDKSNVVIPDLNEPTSSGNNEDQETGQQHQVVERIARRASLHRFFAKRKDRAVARAPYQVNQHGSHLPPKPEMVAPSIKSGQSSQHIATPPKPKAHNHMPMEVDKKEGQSSKNLELKL
>sp|Q94KE2|TIC_ARATH Protein TIME FOR COFFEE OS=Arabidopsis thaliana GN=TIC PE=1 SV=2  
MDRNREARRVPMAAAGNGLSRRRHRAGSFRDSPEEEGPVELPEAARLRDRGGSNKKDRDRERDRDRERERERDRERDRLNSRSKRRRGERLMMVHGNLDDGGDDSSEESVNDDEEYDDGGVGPPSSLKMLPPTSNNISAASFSSSLSNHHNGGSGNLHHHHHSHNNNHQRKNNFPPTKVFRSSPSPAPVSPLVSTWKAADEMIGVSVPRKARSACTKRPHESWASSTTGGGVFASGEQIHRQISSTSPANRVSPASILASPSPPAPTSPSSSSISVRKKLPSGTKQKPLPPKSSSSKLSSPVAVQDEIEIEIAEVLYGMMRMPSTSKQEAAGNDLTEAAKSTVEVKSRVSSPISNPQTLPQSSITLAANSSSSNVSAIAPKRKKPRHVKYEDDNSSRVTTIKSEAEAPSKSQVPFSNQLKSSGSGEGNSSVLDSIIPLTRESNASLDSEKKENNLSKDETILPKVESSSGFRSDGEGAKSSSPEKEKFEIDLMAPPPVRSSSERGGEMMECVAAEAKPKVTEVETEAKPLLKEDRSDPAIHDSQEKKRPRMVAEAEHHKFERNCELKLDLDKSDHVGLVNKHHVQKPPPQQQLSVPDKTAQASHLPLHMSMPGWPGGLPTMGYMAPTQGVVPTDTSSLSAAAMQPPPHLLFNQPRPKRCATHCYIARNIQSHQQFTKMNPFWPAAAGSAPMYGTKACNLSLMPPTELQGSVLGRSSNPVQDKNSQSTSKSSETAQRNQLMLQQALPPGAANSILHGPTFIFPLGQQPHAAATIAAASVRPPNSGITSSGPTATSTSMNGSASATPAGAPTMSFSYPAMPGNETQYLAILQNNGYPFPVPAHVGAQPAYRGAPGQPMPFFNGSFYSSQMIQPPHHQPQKQHQQQLTGQMLQSHAPNNQNGSASTGSSAAQKHLQNQQLRPPINHGNSQGFPTHKVQSQPLNFQQRQQPRENATQHSETVGEDSPSTADSRGSRSNVAYGQNYGMQMQPTNLGLMSSPAPGGGVVGSSSSHGEKKSQQQVSKAGVESFQSPGYAMTFATFNGANTAPTLNMSSIAQNHAMFHSMPEAARQGYQMMAAQAAQQKMNYGASLEDGKSGSIGGAATANNTPEEQRKSGGGAIGKTSGGNGGQSIAFSNKQDLADASVSAVTSGSIVDSSSRLLNLGSALPQSSGSLPTSHHQQLLQQQQQQHMQRSQSQQPYTTMYLQKQQRYATSVAASAARTKGPVVSNGSGFPDHNMTTSPAGTTKFANANSGFPQNLVQSSSNQVQSQQWKNNSPRTTNTTQAQSPSMLSPSTSVAAASSLRNIPHKQQSRPQQSQISFAANSKPMTSGSPMQQVQGGTNHQAPSPPMLVGSPSTSSVSKNASGSPRTTASASSAANKGGQASTTTHSASQPSKNLQPASAASSAGGRNNGPSVLGNPTTSSGSKSQQQQQLPKHGLQPQAQLFFSNPYMQAQHQHQQQQITISPSGGYYIQRHQQQSGSAPAVPVTGAVTATSDPAKAIAAASAANNMKGGGGMGKTQQHQLGPPGFTNVHAVSSAVQVKPVDQKQQAGE
>sp|Q93ZM9|TIF9_ARATH Protein TIFY 9 OS=Arabidopsis thaliana GN=TIFY9 PE=1 SV=1  
MSKATIELDFLGLEKKQTNNAPKPKFQKFLDRRRSFRDIQGAISKIDPEIIKSLLASTGNNSDSSAKSRSVPSTPREDQPQIPISPVHASLARSSTELVSGTVPMTIFYNGSVSVFQVSRNKAGEIMKVANEAASKKDESSMETDLSVILPTTLRPKLFGQNLEGDLPIARRKSLQRFLEKRKERLVSTSPYYPTSA
>sp|Q570C0|TIR1_ARATH Protein TRANSPORT INHIBITOR RESPONSE 1 OS=Arabidopsis thaliana GN=TIR1 PE=1 SV=2  
MQKRIALSFPEEVLEHVFSFIQLDKDRNSVSLVCKSWYEIERWCRRKVFIGNCYAVSPATVIRRFPKVRSVELKGKPHFADFNLVPDGWGGYVYPWIEAMSSSYTWLEEIRLKRMVVTDDCLELIAKSFKNFKVLVLSSCEGFSTDGLAAIAATCRNLKELDLRESDVDDVSGHWLSHFPDTYTSLVSLNISCLASEVSFSALERLVTRCPNLKSLKLNRAVPLEKLATLLQRAPQLEELGTGGYTAEVRPDVYSGLSVALSGCKELRCLSGFWDAVPAYLPAVYSVCSRLTTLNLSYATVQSYDLVKLLCQCPKLQRLWVLDYIEDAGLEVLASTCKDLRELRVFPSEPFVMEPNVALTEQGLVSVSMGCPKLESVLYFCRQMTNAALITIARNRPNMTRFRLCIIEPKAPDYLTLEPLDIGFGAIVEHCKDLRRLSLSGLLTDKVFEYIGTYAKKMEMLSVAFAGDSDLGMHHVLSGCDSLRKLEIRDCPFGDKALLANASKLETMRSLWMSSCSVSFGACKLLGQKMPKLNVEVIDERGAPDSRPESCPVERVFIYRTVAGPRFDMPGFVWNMDQDSTMRFSRQIITTNGL
>sp|Q8LJT8|TKI1_ARATH TSL-kinase interacting protein 1 OS=Arabidopsis thaliana GN=TKI1 PE=1 SV=2  
MLKQFTHYCEMQAELIPEGPNGEGRLSNQNSNPNLLSSASISITQFPAKKPTRQWAAWTHQEEESFFTALRQVGKNFEKITSRVQSKNKDQVRHYYYRLVRRMNKLLGPDLSLDAKNPKDTNAAMLRWWSLLEKYSCKASKLHLKPRRFKLFIEALEHQLLKDRRKSIRKRTCQGENLSSASLGNISSHSRERGLDNRPFKLILSDGQNVKKLGPGRASTKHGESLSVNLGDEKEDTAFGRGGRQRRKQGYRKWEKAAIDGVSLVADAAEHLERTSIDKDMDDQTDLGPTRYLTGKSPLSLCSAGDVPLSDANMQFSAKLKLQLFPIDECTRRSLEMDKHNPHLELTLSNRKKISSVLEHLNRKWGSSSCATGELLLFPYNARKETVTCHQRWTHDSFLSAAEVHSMVGSPSVFRLRYGWFVHDASGSIISQVPTSDPCPSLEDDMNVDRLNEVNMLLTESGPLSVHSTAEQTTSVEPSQGLVCASGVHDRPARSRDDYEPASTSITPLEHLSGGNAQSPGEWADSLTNISIGDLLSEVPDDIDSDGVDPPATEGSHYLLRDVPFTSDSFDAAIAAHILRHQNKPSAQLPLTSGSSSLWDDEETRDAFSFQKNRFANSTELASVASPKGVGRVNGEPSQLVEASSGDEGSYNPHDDGDPMEEGPADPHTMDSPGKTPCGLADVYWPDSLGPLDLDIRSSKYTDDLILSESLGGLSRLIATSLDAFQNCSLFGFDNKKDKSNMV
>sp|Q6Q4D0|TONS_ARATH Protein TONSOKU OS=Arabidopsis thaliana GN=TSK PE=1 SV=2  
MGRLDVAAAKRAYRKAEEVGDRREQARWANNVGDILKNHGEYVDALKWFRIDYDISVKYLPGKDLLPTCQSLGEIYLRLENFEEALIYQKKHLQLAEEANDTVEKQRACTQLGRTYHEMFLKSEDDCEAIQSAKKYFKKAMELAQILKEKPPPGESSGFLEEYINAHNNIGMLDLDLDNPEAARTILKKGLQICDEEEVREYDAARSRLHHNLGNVFMALRSWDEAKKHIEMDINICHKINHVQGEAKGYINLAELHNKTQKYIDALLCYGKASSLAKSMQDESALVEQIEHNTKIVKKSMKVMEELREEELMLKKLSAEMTDAKGTSEERKSMLQVNACLGSLIDKSSMVFAWLKHLQYSKRKKKISDELCDKEKLSDAFMIVGESYQNLRNFRKSLKWFIRSYEGHEAIGNLEGQALAKINIGNGLDCIGEWTGALQAYEEGYRIALKANLPSIQLSALEDIHYIHMMRFGNAQKASELKETIQNLKESEHAEKAECSTQDECSETDSEGHANVSNDRPNACSSPQTPNSLRSERLADLDEANDDVPLISFLQPGKRLFKRKQVSGKQDADTDQTKKDFSVVADSQQTVAGRKRIRVILSDDESETEYELGCPKDSSHKVLRQNEEVSEESMYFDGAINYTDNRAIQDNVEEGSCSYTPLHPIKVAPNVSNCRSLSNNIAVETTGRRKKGSQCDVGDSNGTSCKTGAALVNFHAYSKTEDRKIKIEIENEHIALDSCSHDDESVKVELTCLYYLQLPDDEKSKGLLPIIHHLEYGGRVLKPLELYAILRDSSENVVIEASVDGWVHKRLMKLYMDCCQSLSEKPSMKLLKKLYISEVEDDINVSECELQDISAAPLLCALHVHNIAMLDLSHNMLGNGTMEKLKQLFASSSQMYGALTLDLHCNRFGPTALFQICECPVLFTRLEVLNVSRNRLTDACGSYLSTIVKNCRALYSLNVEHCSLTSRTIQKVANALDSKSGLSQLCIGYNNPVSGSSIQNLLAKLATLSSFAELSMNGIKLSSQVVDSLYALVKTPSLSKLLVGSSGIGTDGAIKVTESLCYQKEETVKLDLSCCGLASSFFIKLNQDVTLTSSILEFNVGGNPITEEGISALGELLRNPCSNIKVLILSKCHLKLAGLLCIIQALSDNKNLEELNLSDNAKIEDETVFGQPVKERSVMVEQEHGTCKSVTSMDKEQELCETNMECDDLEVADSEDEQIEEGTATSSSLSLPRKNHIVKELSTALSMANQLKILDLSNNGFSVEALETLYMSWSSSSSRTGIAQRHVKEETVHFYVEGKMCCGVKSCCRKD
>sp|P30181|TOP1_ARATH DNA topoisomerase 1 OS=Arabidopsis thaliana GN=TOP1 PE=1 SV=1  
MGTETVSKPVMDNGSGDSDDDKPLAFKRNNTVASNSNQSKSNSQRSKAVPTTKVSPMRSPVTSPNGTTPSNKTSIVKSSMPSSSSKASPAKSPLRNDMPSTVKDRSQLQKDQSECKIEHEDSEDDRPLSSILSGNKGPTSSRQVSSPQPEKKNNGDRPLDRASRIIKDESDDETPISSMFRKKIDSGMSGGNQLSNDEKKPLVQKLHQNGSTVKNEVPNGKVLGKRPLEKNSSADQSSLKKAKISASPTSVKMKQDSVKKEIDDKGRVLVSPKMKAKQLSTREDGTDDDDDDDVPISKRFKSDSSNSNTSSAKPKAVKLNSTSSAAKPKARNVVSPRSRAMTKNTKKVTKDSKYSTSSKSSPSSGDGQKKWTTLVHNGVIFPPPYKPHGIKILYKGKPVDLTIEQEEVATMFAVMRETDYYTKPQFRENFWNDWRRLLGKKHVIQKLDDCDFTPIYEWHLEEKEKKKQMSTEEKKALKEEKMKQEEKYMWAVVDGVKEKIGNFRVEPPGLFRGRGEHPKMGKLKKRIHPCEITLNIGKGAPIPECPIAGERWKEVKHDNTVTWLAFWADPINPKEFKYVFLGAGSSLKGLSDKEKYEKARNLTDHIDNIRTTYTKNFTAKDVKMRQIAVATYLIDKLALRAGNEKDDDEADTVGCCTLKVGNVECIPPNKIKFDFLGKDSIQYVNTVEVEPLVYKAIGQFQAGKSKTDDLFDELDTSKLNAHLKELVPGLTAKVFRTYNASITLDEMLSQETKDGDVTQKIVVYQKANKEVAIICNHQRTVSKTHGAQIEKLTARIEELKEVLKELKTNLDRAKKGKPPLEGSDGKKIRSLEPNAWEKKIAQQSAKIEKMERDMHTKEDLKTVALGTSKINYLDPRITVAWCKRHEVPIEKIFTKSLLEKFAWAMDVEPEYRFSRR
>sp|Q94AI7|TPL_ARATH Protein TOPLESS OS=Arabidopsis thaliana GN=TPL PE=1 SV=1  
MSSLSRELVFLILQFLDEEKFKETVHKLEQESGFFFNMKYFEDEVHNGNWDEVEKYLSGFTKVDDNRYSMKIFFEIRKQKYLEALDKHDRPKAVDILVKDLKVFSTFNEELFKEITQLLTLENFRENEQLSKYGDTKSARAIMLVELKKLIEANPLFRDKLQFPTLRNSRLRTLINQSLNWQHQLCKNPRPNPDIKTLFVDHSCGPPNGARAPSPVNNPLLGGIPKAGGFPPLGAHGPFQPTASPVPTPLAGWMSSPSSVPHPAVSAGAIALGGPSIPAALKHPRTPPTNASLDYPSADSEHVSKRTRPMGISDEVNLGVNMLPMSFSGQAHGHSPAFKAPDDLPKTVARTLSQGSSPMSMDFHPIKQTLLLVGTNVGDIGLWEVGSRERLVQKTFKVWDLSKCSMPLQAALVKEPVVSVNRVIWSPDGSLFGVAYSRHIVQLYSYHGGEDMRQHLEIDAHVGGVNDISFSTPNKQLCVITCGDDKTIKVWDAATGVKRHTFEGHEAPVYSVCPHYKENIQFIFSTALDGKIKAWLYDNMGSRVDYDAPGRWCTTMAYSADGTRLFSCGTSKDGESFIVEWNESEGAVKRTYQGFHKRSLGVVQFDTTKNRYLAAGDDFSIKFWDMDAVQLLTAIDGDGGLQASPRIRFNKEGSLLAVSGNENVIKIMANSDGLRLLHTFENISSESSKPAINSIAAAAAAAATSAGHADRSANVVSIQGMNGDSRNMVDVKPVITEESNDKSKIWKLTEVSEPSQCRSLRLPENLRVAKISRLIFTNSGNAILALASNAIHLLWKWQRNERNATGKATASLPPQQWQPASGILMTNDVAETNPEEAVPCFALSKNDSYVMSASGGKISLFNMMTFKTMATFMPPPPAATFLAFHPQDNNIIAIGMDDSTIQIYNVRVDEVKSKLKGHSKRITGLAFSNVLNVLVSSGADAQLCVWNTDGWEKQRSKVLPLPQGRPNSAPSDTRVQFHQDQAHFLVVHETQLAIYETTKLECMKQWAVRESLAPITHATFSCDSQLVYASFMDATVCVFSSANLRLRCRVNPSAYLPASLSNSNVHPLVIAAHPQEPNMFAVGLSDGGVHIFEPLESEGKWGVAPPAENGSASGAPTAPSVGASASDQPQR
>sp|Q8VWK4|TRB1_ARATH Telomere repeat-binding factor 1 OS=Arabidopsis thaliana GN=TRB1 PE=1 SV=1  
MGAPKQKWTQEEESALKSGVIKHGPGKWRTILKDPEFSGVLYLRSNVDLKDKWRNMSVMANGWGSREKSRLAVKRTFSLPKQEENSLALTNSLQSDEENVDATSGLQVSSNPPPRRPNVRLDSLIMEAIATLKEPGGCNKTTIGAYIEDQYHAPPDFKRLLSTKLKYLTSCGKLVKVKRKYRIPNSTPLSSHRRKGLGVFGGKQRTSSLPSPKTDIDEVNFQTRSQIDTEIARMKSMNVHEAAAVAAQAVAEAEAAMAEAEEAAKEAEAAEAEAEAAQAFAEEASKTLKGRNICKMMIRA
>sp|Q9FJW5|TRB2_ARATH Telomere repeat-binding factor 2 OS=Arabidopsis thaliana GN=TRB2 PE=1 SV=1  
MGAPKQKWTPEEEAALKAGVLKHGTGKWRTILSDTEFSLILKSRSNVDLKDKWRNISVTALWGSRKKAKLALKRTPPGTKQDDNNTALTIVALTNDDERAKPTSPGGSGGGSPRTCASKRSITSLDKIIFEAITNLRELRGSDRTSIFLYIEENFKTPPNMKRHVAVRLKHLSSNGTLVKIKHKYRFSSNFIPAGARQKAPQLFLEGNNKKDPTKPEENGANSLTKFRVDGELYMIKGMTAQEAAEAAARAVAEAEFAITEAEQAAKEAERAEAEAEAAQIFAKAAMKALKFRIRNHPW
>sp|Q9M2X3|TRB3_ARATH Telomere repeat-binding factor 3 OS=Arabidopsis thaliana GN=TRB3 PE=1 SV=1  
MGAPKLKWTPEEETALKAGVLKHGTGKWRTILSDPVYSTILKSRSNVDLKDKWRNISVTALWGSRKKAKLALKRTPLSGSRQDDNATAITIVSLANGDVGGQQIDAPSPPAGSCEPPRPSTSVDKIILEAITSLKRPFGPDGKSILMYIEENFKMQPDMKRLVTSRLKYLTNVGTLVKKKHKYRISQNYMAEGEGQRSPQLLLEGNKENTPKPEENGVKNLTKSQVGGEVMIMGMTEKEAAAAAARAVAEAEFAMAEAEEAAREADKAEAEAEAAHIFAKAAMKAVKYRMHSQTR
>sp|Q9FFY9|TRP4_ARATH Telomere repeat-binding protein 4 OS=Arabidopsis thaliana GN=TRP4 PE=1 SV=1  
MVVKRKLNCGGSNGFDFPNIPKAPRSSRRKVSGKRSDDESEICAIDLLASLAGKLLEESESSSTSTYASEADNLDHLGGLIKQELEDGYTTKPCKSEFFDPGNPASKSTSENTSVTCLPFSSFENDCILEQTPVSDCKRASGLKSLVGSITEETCVVNEDAGSEQGANTFSLKDPSQLHSQSPESVLLDGDVKLAPCTDQVPNDSFKGYRNHSKLVCRDDDENYCKYYKFSDKCKSYRPLSRVGNRRIMQSVRAISKLKCFEDTRTDGRLKALYRKRKLCYGYNPWKRETIHRKRRLSDKGLVVNYDGGLSSESVSNSPEKGESENGDFSAAKIGLLSKDSRVKFSIKSLRIPELVIEVPETATVGLLKRTVKEAVTALLGGGIRIGVLVQGKKVRDDNNTLSQTGLSCRENLGNLGFTLEPGLETLPVPLCSETPVLSLPTDSTKLSERSAASPALETGIPLPPQDEDYLINLGNSVENNDELVPHLSDIPADEQPSSDSRALVPVLALESDALALVPVNEKPKRTELSQRRTRRPFSVTEVEALVSAVEEVGTGRWRDVKLRSFENASHRTYVDLKDKWKTLVHTASISPQQRRGEPVPQELLDRVLGAHRYWTQHQMKQNGKHQVATTMVVEAGSSM
>sp|Q8GV05|TRY_ARATH Transcription factor TRY OS=Arabidopsis thaliana GN=TRY PE=1 SV=1  
MDNTDRRRRRKQHKIALHDSEEVSSIEWEFINMTEQEEDLIFRMYRLVGDRWDLIAGRVPGRQPEEIERYWIMRNSEGFADKRRQLHSSSHKHTKPHRPRFSIYPS
>sp|Q39238|TSL_ARATH Serine/threonine-protein kinase TOUSLED OS=Arabidopsis thaliana GN=TOUSLED PE=1 SV=1  
MSDDMVLHFSSNSSNQSDHSLPDKIAKLEARLTGKTPSSAKPPQQQQQQQQQVSLWSSASAAVKVVTSTPPGLSETSISDSDDENTGDFLIRANTKKRQKVQESNNFSVVDHVEPQEAAYDGRKNDAESKTGLDVSKKKQGRGRASSTGRGRGSKTNNDVTKSQFVVAPVSAASQLDASDQKDFRPDGQLRNGECSLQDEDLKSLRAKIAMLEEELRKSRQDSSEYHHLVRNLENEVKDLKDQEQQGKQKTTKVISDLLISVSKTERQEARTKVRNESLRLGSVGVLRTGTIIAETWEDGQMLKDLNAQLRQLLETKEAIERQRKLLKKRQNGDKNDGTDTESGAQEEDIIPDEVYKSRLTSIKREEEAVLRERERYTLEKGLLMREMKRIRDEDGSRFNHFPVLNSRYALLNLLGKGGFSEVYKAYDLVDHRYVACKLHGLNAQWSEEKKQSYIRHANRECEIHKSLVHHHIVRLWDKFHIDMHTFCTVLEYCSGKDLDAVLKATSNLPEKEARIIIVQIVQGLVYLNKKSQKIIHYDLKPGNVLFDEFGVAKVTDFGLSKIVEDNVGSQGMELTSQGAGTYWYLPPECFELNKTPMISSKVDVWSVGVLFYQMLFGKRPFGHDQSQERILREDTIIKAKKVEFPVTRPAISNEAKDLIRRCLTYNQEDRPDVLTMAQDPYLAYSKK
>sp|Q9LUI3|TSO1_ARATH CRC domain-containing protein TSO1 OS=Arabidopsis thaliana GN=TSO1 PE=1 SV=1  
MDKSQKNPTSQIGTSTPKSKFEDSPVFNYISNLSPIESVKSISTAQTFSSLSFTSPPPVFTSPHVISHRESRFFRCHNSVDRSKHLESLDGSAVKGEVVVPLVEDLNKEASLEDEEETSVETSSELPQIMKFDSQTSEHSDSPCTEDVVIEASSDPPRGDNGSSSEDVTMGLQNMLVVREGNDTPGCGRLISDATELLVFRSPNDSEAFRCLVDKISSSERRFCAGVKSTKRPDINKDIPANGSSNENQPLAVLPTNESVFNLHRGGMRRRCLDFEMPGKRKKDIVDDQQSVCDNNVAGESSSSCVVPGIGLHLNAVAMSAKDSNISVIHGYSISGEIQKSFSGSTTPIQSQDTVQETSDQAENEPVEEVPKALVFPELNLGSLKKKMRKSEQAGEGESCKRCNCKKSKCLKLYCECFAAGVYCIEPCSCIDCFNKPIHEETVLATRKQIESRNPLAFAPKVIRNADSIMEASDDASKTPASARHKRGCNCKKSNCMKKYCECYQGGVGCSMNCRCEGCTNVFGRKDGSLLVIMESKLEENQETYEKRIAKIQHNVEVSKEVEQNPSSDQPSTPLPPYRHLVVHQPFLSKNRLPPTQFFLGTGSSSFRKPNSDLAQSQNEKKPLETVTEDKTEIMPEILLNSPIANIKAISPNSKRVSPPQPGSSESGSILRRRGNGRKLILRSIPAFPSLNPNQ
>sp|Q8VWG3|TT1_ARATH Protein TRANSPARENT TESTA 1 OS=Arabidopsis thaliana GN=TT1 PE=2 SV=1  
MESPPLYEISSSSSSEKPRHHFQSLDLFPNLNQNSCINNTLIEPLPLIDRINLNSNLDLNPNPLYAEEGEQEEEEEEEEDREVDVDLHIGLPGFGKPSNDAKQLKKRNGKEIATYDAGKGIENELSGKAYWIPAPEQILIGFTHFSCHVCFKTFNRYNNLQMHMWGHGSQYRKGPESLKGTQPRAMLGIPCYCCVEGCRNHIDHPRSKPLKDFRTLQTHYKRKHGHKPFSCRLCGKLLAVKGDWRTHEKNCGKRWVCVCGSDFKHKRSLKDHVKAFGSGHGPYPTGLFEEQASNSSVSETLFF
>sp|Q9FJA2|TT2_ARATH Transcription factor TT2 OS=Arabidopsis thaliana GN=TT2 PE=1 SV=1  
MGKRATTSVRREELNRGAWTDHEDKILRDYITTHGEGKWSTLPNQAGLKRCGKSCRLRWKNYLRPGIKRGNISSDEEELIIRLHNLLGNRWSLIAGRLPGRTDNEIKNHWNSNLRKRLPKTQTKQPKRIKHSTNNENNVCVIRTKAIRCSKTLLFSDLSLQKKSSTSPLPLKEQEMDQGGSSLMGDLEFDFDRIHSEFHFPDLMDFDGLDCGNVTSLVSSNEILGELVPAQGNLDLNRPFTSCHHRGDDEDWLRDFTC
>sp|Q9ZR39|U2A2A_NICPL Splicing factor U2af large subunit A OS=Nicotiana plumbaginifolia GN=U2AF65A PE=2 SV=1  
MRDYEGNGVDIDNNGASPYSQHISRDHENERDSSRSRDKERDKGRDKDRDRDRNRDRDRDRDRVKERDKDRHRDRDGEKDRDRHHRDRHRDRSDRRERERTRDRDEDDLHRSRDYDRRRDNDKDREDRRRHRPSSRGRSEHRSKSRSRSPSKSKRISGFDMAPPTTALLPGATDAAGQVPGTNPAIPGLFSNMFPLASSQFGALPMMPVQAMTQQATRHARRVYVGGLPPTANEQSVATFFSHVMYAIGGNTAGPGDAVVNVYINHEKKFAFVEMRSVEEASNAMALDGVIFEGGPVKVRRPSDYNPSLAATLGPSQPSPNLNLAAVGSTPGSSGGLEGPDRIFVGGLPYYFTESQIRELLESFGQLRGFDLVKDRETGNSKGYAFCVYQDVSVTDIACAALNGIKMGDKTLTVRRANQGTTQPNPEQESVLLHAQQQIALQRFMLQPGALATKVLCLTEVVTVDELNDDDDYQDILEDMRTECEKFGALVNVVIPRPNPNGVPTPGLGKVFLEYADVDGSSKARQGLNGRKFGGNQVVAVFYPENKFSEGDYEA
>sp|Q9SCJ9|UBP26_ARATH Ubiquitin carboxyl-terminal hydrolase 26 OS=Arabidopsis thaliana GN=UBP26 PE=1 SV=3  
MSRPNTRNKNKRQRPDAVDSSSQILRKIHEANDVTDDDINQLFMIWKPVCQGCRVNTRDNPNCFCGLVPPLNGSRKSGLWQKTSEIIQSLGPDPTLDRRDSESTPAGLTNLGATCYANSILQCLYMNTAFREGVFSVEVHVLKQNPVLDQIARLFAQLHASQKSFVDSDAFVKTLELDNGVQQDTHEFLTLLLSLLERCLLHSGVKAKTIVQDLFSGSVSHVTTCSKCGRDSEASSKMEDFYALELNVKGLKSLDASLNDYLSLEQLNGDNQYFCGSCNARVDATRCIKLRTLPPVITFQLKRCIFLPKTTAKKKITSSFSFPQVLDMGSRLAESSQNKLTYDLSAVLIHKGSAVNSGHYVAHIKDEKTGLWWEFDDEHVSELGKRPCNEASSSTPQSESNGTASSGNITDGIQSGSSDCRSAIKSEVFSSSDAYMLMYSLRCDKQENQEGQKENPIDITKGEVKQLKGGYLPKHLSEWINNMNAVFLESCKQYNLRKEKELNALTERRQEVRTILSEAAVQSLEEQYFWISTDWLRLWADTTLPPALDNTPLLCSHGKVHASKVNCMKRISELAWIKLESKFNGGPKLGKGDYCRDCLMDGARMVVSSDSYRDRRTFMKSIANDVLSGKCEDGMYYISRAWLQQWIKRKNLDAPTEADAGPTNAITCNHGELMPEQAPGAKRVVVPENFWSFLFEDALKVMSEDTLDCTCFPVDSSQCCHCTEVLSEVACFEDSLRTLKVKQRQNHEKLATGKGIPLTPQSRYFLLPSPWLVQWRIYINMTGKNSSSAPEPERLDGVINTLKCKKHTRLLERLPELVCRRGSYFQKNPSTDKLTIIPELDWKYFCDEWGGLMENGISAFIEVGNTDQSSSPDVIDLEKDSSPDDNMDVDAQQLILRASPEICEECIGERESCELMQKLSYSEGDVFVCFVRGKEAPKAMLEASDSSFEVDRRTSKRSRRTNYGNLTSLKVSATTTVYQLKMMIWELLGVMKENQELHKGSKVIDQESATLADMNIFPGDRLWVRDTEMHEHRDIADELCEKKPGAQDIEEGFRGTLLTGNISSEAC
>sp|O24454|UBP3_ARATH Ubiquitin carboxyl-terminal hydrolase 3 OS=Arabidopsis thaliana GN=UBP3 PE=1 SV=1  
MGAAGSKLEKALGDQFPEGERYFGFENFGNTCYCNSVLQALYFCVPFREQLLEYYTSNKSVADAEENLMTCLADLFSQISSQKKKTGVIAPKRFVQRLKKQNELFRSYMHQDAHEFLNYLLNEVVDILEKEAKATKTEHETSSSSSPEKIANGLKVPQANGVVHKEPIVTWVHNIFQGILTNETRCLRCETVTARDETFLDLSLDIEQNSSITSCLKNFSSTETLHAEDKFFCDKCCSLQEAQKRMKIKKPPHILVIHLKRFKYIEQLGRYKKLSYRVVFPLELKLSNTVEPYADVEYSLFAVVVHVGSGPNHGHYVSLVKSHNHWLFFDDENVEMIEESAVQTFFGSSQEYSSNTDHGYILFYESLGPTK
>sp|Q8LAM0|UBP4_ARATH Ubiquitin carboxyl-terminal hydrolase 4 OS=Arabidopsis thaliana GN=UBP4 PE=1 SV=2  
MGAAGSKLEKALGDQFPEGERYFGFENFGNTCYCNSVLQALYFCAPFREQLLEHYANNKADAEENLLTCLADLFSQISSQKKKTGVIAPKRFVQRLKKQNELFRSYMHQDAHEFLNYLLNELVEILEKETQATKADNETSSSPEKIANVLKAPLANGVHKEPIVTWVHKIFQGILTNETRCLRCETVTARDETFLDLSLDIEQNSSITSCLKNFSSTETLHAEDKFFCDKCCSLQEAQKRMKIKKPPHILVIHLKRFKYMEQLGRYKKLSYRVVFPLELKLSNTVDEYVDIEYSLFAVVVHVGSGPNHGHYVSLVKSHNHWLFFDDESVEIIEESAVQTFFGSSQEYSSNTDHGYILLYESLGTR
>sp|P42744|ULA1_ARATH NEDD8-activating enzyme E1 regulatory subunit OS=Arabidopsis thaliana GN=AXR1 PE=1 SV=1  
MQAVKRSRRHVEEEPTMVEPKTKYDRQLRIWGEVGQAALEEASICLLNCGPTGSEALKNLVLGGVGSITVVDGSKVQFGDLGNNFMVDAKSVGQSKAKSVCAFLQELNDSVNAKFIEENPDTLITTNPSFFSQFTLVIATQLVEDSMLKLDRICRDANVKLVLVRSYGLAGFVRISVKEHPIIDSKPDHFLDDLRLNNPWPELKSFVETIDLNVSEPAAAHKHIPYVVILVKMAEEWAQSHSGNLPSTREEKKEFKDLVKSKMVSTDEDNYKEAIEAAFKVFAPRGISSEVQKLINDSCAEVNSNSSAFWVMVAALKEFVLNEGGGEAPLEGSIPDMTSSTEHYINLQKIYLAKAEADFLVIEERVKNILKKIGRDPSSIPKPTIKSFCKNARKLKLCRYRMVEDEFRNPSVTEIQKYLADEDYSGAMGFYILLRAADRFAANYNKFPGQFDGGMDEDISRLKTTALSLLTDLGCNGSVLPDDLIHEMCRFGASEIHVVSAFVGGIASQEVIKLVTKQFVPMLGTYIFNGIDHKSQLLKL
>sp|Q8RWN0|ULP1C_ARATH Ubiquitin-like-specific protease 1C OS=Arabidopsis thaliana GN=ULP1C PE=1 SV=1  
MKRQRAIELDRVKKTMLNIDWDDALGDEEVPELEIIATDKIPPREPTLSGYEPAVSVRSLRDNELDDHLKRQRSLLTRLGDKLADKGEKIRNRIGELEYEKQRRMFQQRTKMQDADNGCQILEKPKSSDVFMRASTASKDTSGQGTSGSKDVSRSTFAAHFSDNLKMGPQPVKLVNDKLQDLGRGSWISKANRDSIIEKNNVWRSLPRLSKCKVSLKNFYSESKDPKGDRRPNEAYGKGKPNESSPYLLVDDDDGDDDKVIGYETPRHWSLKASPLQSSSCRKKSDDKVINLDEDEPLSPMVVEEACELPEGLPEDIYYPSSDQSDGRDLVQVSLKDLKCLSPGEYLTSPVINFYIRYVQHHVFSADKTAANCHFFNTFFYKKLTEAVSYKGNDRDAYFVKFRRWWKGFDLFCKSYIFIPIHEDLHWSLVIICIPDKEDESGLTIIHLDSLGLHPRNLIFNNVKRFLREEWNYLNQDAPLDLPISAKVWRDLPNMINEAEVQVPQQKNDFDCGLFLLFFIRRFIEEAPQRLTLQDLKMIHKKWFKPEEASALRIKIWNILVDLFRKGNQTD
>sp|Q2PS26|ULP1D_ARATH Ubiquitin-like-specific protease 1D OS=Arabidopsis thaliana GN=ULP1D PE=1 SV=1  
MTKRKKEVIDVDCSEKKDFVIDWSSAMDKEDEVPELEIVNTTKPTPPPPPTFFSDDQTDSPKLLTDRDLDEQLERKKAILTLGPGLPDKGEKIRLKIADLEEEKQRRVLEGSKMEVDRSSKVVSSTSSGSDVLPQGNAVSKDTSRGNADSKDTSRQGNADSKEVSRSTFSAVFSKPKTDSQSKKAFGKELEDLGCERRKHKAGRKPVTRLSNGWRLLPDVGKAEHSAKQFDSGLKESKGNKKSKEPYGKKRPMESSTYSLIDDDDDDDDDDDNDTSGHETPREWSWEKSPSQSSRRRKKSEDTVINVDEEEAQPSTVAEQAAELPEGLQEDICYPTRDDPHFVQVCLKDLECLAPREYLTSPVMNFYMRFLQQQISSSNQISADCHFFNTYFYKKLSDAVTYKGNDKDAFFVRFRRWWKGIDLFRKAYIFIPIHEDLHWSLVIVCIPDKKDESGLTILHLDSLGLHSRKSIVENVKRFLKDEWNYLNQDDYSLDLPISEKVWKNLPRRISEAVVQVPQQKNDFDCGPFVLFFIKRFIEEAPQRLKRKDLGMFDKKWFRPDEASALRIKIRNTLIELFRVSDQTE
>sp|Q8W4L5|VAL1_ARATH B3 domain-containing transcription repressor VAL1 OS=Arabidopsis thaliana GN=VAL1 PE=1 SV=1  
MFEVKMGSKMCMNASCGTTSTVEWKKGWPLRSGLLADLCYRCGSAYESSLFCEQFHKDQSGWRECYLCSKRLHCGCIASKVTIELMDYGGVGCSTCACCHQLNLNTRGENPGVFSRLPMKTLADRQHVNGESGGRNEGDLFSQPLVMGGDKREEFMPHRGFGKLMSPESTTTGHRLDAAGEMHESSPLQPSLNMGLAVNPFSPSFATEAVEGMKHISPSQSNMVHCSASNILQKPSRPAISTPPVASKSAQARIGRPPVEGRGRGHLLPRYWPKYTDKEVQQISGNLNLNIVPLFEKTLSASDAGRIGRLVLPKACAEAYFPPISQSEGIPLKIQDVRGREWTFQFRYWPNNNSRMYVLEGVTPCIQSMMLQAGDTVTFSRVDPGGKLIMGSRKAANAGDMQGCGLTNGTSTEDTSSSGVTENPPSINGSSCISLIPKELNGMPENLNSETNGGRIGDDPTRVKEKKRTRTIGAKNKRLLLHSEESMELRLTWEEAQDLLRPSPSVKPTIVVIEEQEIEEYDEPPVFGKRTIVTTKPSGEQERWATCDDCSKWRRLPVDALLSFKWTCIDNVWDVSRCSCSAPEESLKELENVLKVGREHKKRRTGESQAAKSQQEPCGLDALASAAVLGDTIGEPEVATTTRHPRHRAGCSCIVCIQPPSGKGRHKPTCGCTVCSTVKRRFKTLMMRRKKKQLERDVTAAEDKKKKDMELAESDKSKEEKEVNTARIDLNSDPYNKEDVEAVAVEKEESRKRAIGQCSGVVAQDASDVLGVTELEGEGKNVREEPRVSS
>sp|Q9FIE3|VIN3_ARATH Protein VERNALIZATION INSENSITIVE 3 OS=Arabidopsis thaliana GN=VIN3 PE=2 SV=2  
MQAASLSKIWRFDGNVGPENMDSSSFEDNECIETCKPNVLNVSERRELIHALSNQPEEASELLNSWSRNEIMKIICAEMGKERKYTGLNKPKLIENLLNLVSRPLGETSCSDRRNSRKKEKKMIGYIICCENLACRAALGCDDTFCRRCSCCICQKFDDNKDPSLWLTCDACGSSCHLECGLKQDRYGIGSDDLDGRFYCAYCGKDNDLLGCWRKQVKVAKETRRVDVLCYRLSLGQKLLRGTTKYRNLLELMDEAVKKLEGDVGPLSGWAMKMARGIVNRLSSGVHVQKLCSQAMEALDKVVSPSESVSGQGDKMTVRVEEIQARSVTVRVDSEEPSSSTQNKITGFRLFCRKSKDEECSSQGNCVVYLPETTSAIQGLEPDTEFCLRVVSFNEEGDLDESELRFTTLKDDGDEAGDQQSPLTNSSSGLCSNPSLPEDESNNVNKSCSKGNGDKDNTEHCSAGEVESELEEERLVKRKANKIDGRDLLVTPCKRDIYKGKQGGNKRFKSRTVSLNEKPEINNAANGVGDKDLGHIVKTIRCLEEEGHIDKSFRERFLTWYSLRATHREVRVVKIFVETFMEDLSSLGQQLVDTFSESILSKRSSTNGVVPAGICLKLWH
>sp|Q9FPW4|VIP2_ARATH Probable NOT transcription complex subunit VIP2 OS=Arabidopsis thaliana GN=VIP2 PE=1 SV=2  
MSNLHSSLNGSASNLPDGSGRSFTASYSGQSGAPSPSFHHTGNLQGLHNIHGNYNVGNMQGTLTSRNSSMNSIPSAGVQQPNGSFSSGRFASNNLPVNLSQLSHGSSHGHSGIPNRGLNVVGNPGFSSNANGVGGSIPGILSTSAGLSNRNSVPGMGISQLLGNSGPRITNSMGNMVGGGNLGRNISSGGLSIPGLSSRLNLAANSGSGLNVQGQNRMMGGVLPQGSQVMSMLGNSYHTGGGPLSQNHVQSVNNMMLSDHPNDSSLFDINNDFPQLTSRPGSAGGTQGHLGSLRKQGLGVPLVQQNQEFSIQNEDFPALPGYKGGNSEYPMDLHQKEQLHDNAMSMMHSQNFSMGRSGGFNLGATYSSHRPQQQPQHTSSTGGLQGLGLRPLSSPNAVSSIGYDQLIQQYQQHQNQSQFPVQQMSSINQFRDSEMKSTQSEADPFCLLGLLDVLNRSNPELTSLALGIDLTTLGLDLNSTGNLYKTFASPWTNEPAKSEVEFTVPNCYYATEPPPLTRASFKRFSYELLFYTFYSMPKDEAQLYAADELYERGWFYHKELRVWFFRVGEPLVRAATYERGTYEYLDPNSFKTVRKEHFVIKYELMEKRPSLLQL
>sp|P37398|VIV_ORYSJ B3 domain-containing protein VP1 OS=Oryza sativa subsp. japonica GN=VP1 PE=1 SV=3  
MDASAGSSAPHSHGNPGKQGGGGGGGGGRGKAPAAEIRGEAARDDVFFADDTFPLLPDFPCLSSPSSSTFSSSSSSNSSSAFTTAAGGGCGGEPSEPASAADGFGELADIDQLLDLASLSVPWEAEQPLFPDDVGMMIEDAMSGQPHQADDCTGDGDTKAVMEAAGGGDDAGDACMEGSDAPDDLPAFFMEWLTSNREYISADDLRSIRLRRSTIEAAAARLGGGRQGTMQLLKLILTWVQNHHLQKKRPRTAIDDGAASSDPQLPSPGANPGYEFPSGGQEMGSAAATSWMPYQAFTPPAAYGGDAMYPGAAGPFPFQQSCSKSSVVVSSQPFSPPTAAAAGDMHASGGGNMAWPQQFAPFPVSSTSSYTMPSVVPPPFTAGFPGQYSGGHAMCSPRLAGVEPSSTKEARKKRMARQRRLSCLQQQRSQQLNLSQIHISGHPQEPSPRAAHSAPVTPSSAGCRSWGIWPPAAQIIQNPLSNKPNPPPATSKQPKPSPEKPKPKPQAAATAGAESLQRSTASEKRQAKTDKNLRFLLQKVLKQSDVGSLGRIVLPKEAEVHLPELKTRDGVSIPMEDIGTSQVWNMRYRFWPNNKSRMYLLENTGDFVRSNELQEGDFIVIYSDIKSGKYLIRGVKVRRAAQEQGNSSGAVGKHKHGSPEKPGVSSNTKAAGAEDGTGGDDSAEAAAAAAAGKADGGGCKGKSPHGVRRSRQEAAAAASMSQMAVSI
>sp|Q8L3W1|VRN1_ARATH B3 domain-containing transcription factor VRN1 OS=Arabidopsis thaliana GN=VRN1 PE=2 SV=1  
MPRPFFHKLIFSSTIQEKRLRVPDKFVSKFKDELSVAVALTVPDGHVWRVGLRKADNKIWFQDGWQEFVDRYSIRIGYLLIFRYEGNSAFSVYIFNLSHSEINYHSTGLMDSAHNHFKRARLFEDLEDEDAEVIFPSSVYPSPLPESTVPANKGYASSAIQTLFTGPVKAEEPTPTPKIPKKRGRKKKNADPEEINSSAPRDDDPENRSKFYESASARKRTVTAEERERAINAAKTFEPTNPFFRVVLRPSYLYRGCIMYLPSGFAEKYLSGISGFIKVQLAEKQWPVRCLYKAGRAKFSQGWYEFTLENNLGEGDVCVFELLRTRDFVLKVTAFRVNEYV
>sp|Q8W5B1|VRN2_ARATH Polycomb group protein VERNALIZATION 2 OS=Arabidopsis thaliana GN=VRN2 PE=1 SV=2  
MCRQNCRAKSSPEEVISTDENLLIYCKPVRLYNIFHLRSLGNPSFLPRCLNYKIGAKRKRKSRSTGMVVFNYKDCNNTLQRTEVREDCSCPFCSMLCGSFKGLQFHLNSSHDLFEFEFKLLEEYQTVNVSVKLNSFIFEEEGSDDDKFEPFSLCSKPRKRRQRGGRNNTRRLKVCFLPLDSPSLANGTENGIALLNDGNRGLGYPEATELAGQFEMTSNIPPAIAHSSLDAGAKVILTTEAVVPATKTRKLSAERSEARSHLLLQKRQFYHSHRVQPMALEQVMSDRDSEDEVDDDVADFEDRQMLDDFVDVNKDEKQFMHLWNSFVRKQRVIADGHISWACEVFSRFYEKELHCYSSLFWCWRLFLIKLWNHGLVDSATINNCNTILENCRNTSVTNNNNNSVDHPSDSNTNNNNIVDHPNDIKNKNNVDNKDNNSRDK
>sp|Q8L4H0|WEE1_ARATH Wee1-like protein kinase OS=Arabidopsis thaliana GN=WEE1 PE=1 SV=1  
MFEKNGRTLLAKRKTQGTIKTRASKKIRKMEGTLERHSLLQFGQLSKISFENRPSSNVASSAFQGLLDSDSSELRNQLGSADSDANCGEKDFILSQDFFCTPDYITPDNQNLMSGLDISKDHSPCPRSPVKLNTVKSKRCRQESFTGNHSNSTWSSKHRVDEQENDDIDTDEVMGDKLQANQTERTGYVSQAAVALRCRAMPPPCLKNPYVLNQSETATDPFGHQRSKCASFLPVSTSGDGLSRYLTDFHEIRQIGAGHFSRVFKVLKRMDGCLYAVKHSTRKLYLDSERRKAMMEVQALAALGFHENIVGYYSSWFENEQLYIQLELCDHSLSALPKKSSLKVSEREILVIMHQIAKALHFVHEKGIAHLDVKPDNIYIKNGVCKLGDFGCATRLDKSLPVEEGDARYMPQEILNEDYEHLDKVDIFSLGVTVYELIKGSPLTESRNQSLNIKEGKLPLLPGHSLQLQQLLKTMMDRDPKRRPSARELLDHPMFDRIRG
>sp|Q9SEI0|WER_ARATH Transcription factor WER OS=Arabidopsis thaliana GN=WER PE=1 SV=1  
MRKKVSSSGDEGNNEYKKGLWTVEEDKILMDYVKAHGKGHWNRIAKKTGLKRCGKSCRLRWMNYLSPNVKRGNFTEQEEDLIIRLHKLLGNRWSLIAKRVPGRTDNQVKNYWNTHLSKKLGIKDQKTKQSNGDIVYQINLPNPTETSEETKISNIVDNNNILGDEIQEDHQGSNYLSSLWVHEDEFELSTLTNMMDFIDGHCF
>sp|Q8GXA4|WIP1_ARATH WPP domain-interacting protein 1 OS=Arabidopsis thaliana GN=WIP1 PE=1 SV=1  
MDLESESSALESVDDNVLIQQSASNVCDDGRSLDNGSCSDESVKLLSTSNSVELGKPMSFDSPGDGGGAYSPVLKGQGLRKWRRIRRDLVKDTSANMENSKALKRGLSGVAHSHGKQMQFQSPEVEQESQGSVGSVNMLKSSGDGFDILGSSGYDSRFVAGVGFSAGMDLEIDDDRSSKSSTVARAPKVIRYEKPMISSGQGGNIRVENSKKHRGESVDFEKENSYSSLESDSRKQSGRMMDYNGENGETSMRKDDAGGEGGESINTDNRYSDEMDPLTEAINGFLALQDALEKEVQQFQEIGNEPMPQHHEQVSEANSPHPEIVTLVNNVEQLENMLEETRSMLEVKESHIRDLESTTNQSKHSWGGTEIVVEDIFRQKIEAEIEYLIYSRSIDNLNSQMKLIDEQESLAEEQTHETLNKLGRVQTKAANFTNRAQDLQNDCIEITGTIKKRACKITSYVLIQLVLLSTVVLLLLSQLLPEPDTVVPT
>sp|Q9FH18|WIP2_ARATH WPP domain-interacting protein 2 OS=Arabidopsis thaliana GN=WIP2 PE=1 SV=1  
MDLESESSVLESVEDNNGLIGDLDKELNSPVETSPLISKGFGLRKWKRRLRRDLVKDDTSVSMENSKALKRVLSGLVDPNAKQMHLPGPEVRQDSVGSVGSVNSVVGFVMGGESYGNGLAFAAGVDSDNSEDRSSTMSHSWDKHRGKVSGGKSVISSGDSSQQRKSSVEKSNKLRGERIKIEKENSHSSMESADSRSSNFVFMQGASYSLSSREQGGRRMMDYDDENSDHDAHTSKRKDNVEEEEEETEDYSQGDCVEESQIKSNGSSDNLDPLIVAVNSFQTLQEALQKELQKFQELGKEEPITSLHDGGESSSCIHAGHEGASEASSSYRFGSEKMGEMELTSLDSEILNLVNNVEHLEIKLEEAKRILEVKETQIRELESTINVSETCNGGTEIGIEDIFQQKVEAEIEYIIFSRSVGNLKRRIKLIEEEKTLGLSKLDKAETKAENLKNQAQDLQNHCVEITEIQEVECLKKRAFKTTRCLLLQLGLLFILYYSLLPEPEIAVPT
>sp|Q94AV5|WIP3_ARATH WPP domain-interacting protein 3 OS=Arabidopsis thaliana GN=WIP3 PE=1 SV=1  
MNESVPDSVEDNGNSVPANGLLVLPDNDHEEGGVGSPQRSNSVESPGGSVHSTRKGFGLKKWRRIKRDGPVRDEAAPVDDGSKLLKRGLAGLVNPPSKHVEFSSVEARQSSEGSVGSVNMVHHPGVANGFSPDIGCMFAVGQAFEKSEEHSGNTIGGKNVVGGKVVSGSQEKLWSDTIKRASEERGDIEKEKPCSSLDSDLRSSDFVFSTGSVSVGNHGEKDERLTMNYIGGFSNEGQVKEEVQTYSRSENGNKEDDGESKKNNNHWADKDALADSIRSFAVLQEVLWKEVQSFQELGKESVLLHSNTDELSSDQPSHQNCKEDNSTSSGSKALILKEKVKLLEHKLEEARAALEAKEARIQELENSKIESELECIFQRKIETEIEHLMLTRSLSSLQVLQETKKLHSLKEDPVSNRGNILGKTCKLGFYILTQLILLVSILRFLVLQFSPASRLVIPT
>sp|Q8L7E5|WIT1_ARATH WPP domain-interacting tail-anchored protein 1 OS=Arabidopsis thaliana GN=WIT1 PE=1 SV=2  
METETEHDRTVSVDDNDSLVPEPSSTKESFFEDLSLTGQVMNPQLSSAGEVLTKVELDFAFVSEKLVNLSLLTMQLGTRENDFESFVSKKEEDEEEPSSNVDDDDDSAEKALEFDLLSSILNSEVKELESLLGFLQNEIQSARVMISPFQHDGEAFLDLEGKLNDTEQSLGQLMEQVVEMKKQSSNFQRLSSGLDEQGSWSGGQTSVSQNDGEFGDLSAKINMQTADQQRNVLRMLEKSLAKEMELEKKLSESRNTERELEMKLYSSEQDVVYMEEVTEDAFSRWLEADNAAEVFKGTSKEMSGKLQILQFNLSGSFKREDNLKSKLVDSKERLEAKECALHKLDSSNARLADFLVAQTEGLKESLQEAEEKLILLNTENSTLSEKVSSLEEQLNEYGIQTEDADATSGALITDLERINEELKDKLAKTEARAEETESKCKILEESKKELQDELGNFRDKGFTIHKLASLEKHLRDSDLQLEHAVAAVEASKEKQNLLYSTVSDMEDVIEDLKSKVLKAENRADITEEKLIMVSESNAEVNEELKFFKGRLKEGEKYLQQAEERKLRTAKDIGVHNKIMKKLVMQLAAERERLHKQITNLSRENCVLMVKLKKVGKTGYMESGNGSEVSPKSDQNASSCHQGSRLQATFISLTNPEEEETGSKSDIGSVRRLDVGALRFKHILVAILVILISSIAYVISQQNM
>sp|Q33DK1|WOX3_ORYSJ WUSCHEL-related homeobox 3 OS=Oryza sativa subsp. japonica GN=WOX3 PE=1 SV=1  
MPQTPSTRWCPTPEQLMILEEMYRSGVRTPNAAEIQQITAHLAYYGRIEGKNVFYWFQNHKARERQRLRRRLCARHQQQPSPPSSTVPPAPTAAAAGAVVQVHPAVMQLHHHHHHHHPYAAAAAAQSHHLQQQQQQQAEWPAAVDYCSTASASASATAADMAIPPCCRPLKTLELFPTKSTSGGLKEDCCSSSKSSSCSTSTN
>sp|Q9LG05|WRK10_ARATH Probable WRKY transcription factor 10 OS=Arabidopsis thaliana GN=WRKY10 PE=1 SV=2  
MSDFDENFIEMTSYWAPPSSPSPRTILAMLEQTDNGLNPISEIFPQESLPRDHTDQSGQRSGLRERLAARVGFNLPTLNTEENMSPLDAFFRSSNVPNSPVVAISPGFSPSALLHTPNMVSDSSQIIPPSSATNYGPLEMVETSGEDNAAMMMFNNDLPYQPYNVDLPSLEVFDDIATEESFYIPSYEPHVDPIGTPLVTSFESELVDDAHTDIISIEDSESEDGNKDDDDEDFQYEDEDEDQYDQDQDVDEDEEEEKDEDNVALDDPQPPPPKRRRYEVSNMIGATRTSKTQRIILQMESDEDNPNDGYRWRKYGQKVVKGNPNPRSYFKCTNIECRVKKHVERGADNIKLVVTTYDGIHNHPSPPARRSNSSSRNRSAGATIPQNQNDRTSRLGRAPPTPTPPTPPPSSYTPEEMRPFSSLATEIDLTEVYMTGISMLPNIPVYENSGFMYQNDEPTMNAMPDGSDVYDGIMERLYFKFGVDM
>sp|Q9SUS1|WRK29_ARATH Probable WRKY transcription factor 29 OS=Arabidopsis thaliana GN=WRKY29 PE=2 SV=1  
MDEGDLEAIVRGYSGSGDAFSGESSGTFSPSFCLPMETSSFYEPEMETSGLDELGELYKPFYPFSTQTILTSSVSLPEDSKPFRDDKKQRSHGCLLSNGSRADHIRISESKSKKSKKNQQKRVVEQVKEENLLSDAWAWRKYGQKPIKGSPYPRSYYRCSSSKGCLARKQVERNPQNPEKFTITYTNEHNHELPTRRNSLAGSTRAKTSQPKPTLTKKSEKEVVSSPTSNPMIPSADESSVAVQEMSVAETSTHQAAGAIEGRRLSNGLPSDLMSGSGTFPSFTGDFDELLNSQEFFSGYLWNY
>sp|Q9SUP6|WRK53_ARATH Probable WRKY transcription factor 53 OS=Arabidopsis thaliana GN=WRKY53 PE=1 SV=1  
MEGRDMLSWEQKTLLSELINGFDAAKKLQARLREAPSPSSSFSSPATAVAETNEILVKQIVSSYERSLLLLNWSSSPSVQLIPTPVTVVPVANPGSVPESPASINGSPRSEEFADGGGSSESHHRQDYIFNSKKRKMLPKWSEKVRISPERGLEGPQDDVFSWRKYGQKDILGAKFPRSYYRCTHRSTQNCWATKQVQRSDGDATVFEVTYRGTHTCSQAITRTPPLASPEKRQDTRVKPAITQKPKDILESLKSNLTVRTDGLDDGKDVFSFPDTPPFYNYGTINGEFGHVESSPIFDVVDWFNPTVEIDTTFPAFLHESIYY
>sp|Q9C519|WRKY6_ARATH WRKY transcription factor 6 OS=Arabidopsis thaliana GN=WRKY6 PE=1 SV=1  
MDRGWSGLTLDSSSLDLLNPNRISHKNHRRFSNPLAMSRIDEEDDQKTRISTNGSEFRFPVSLSGIRDREDEDFSSGVAGDNDREVPGEVDFFSDKKSRVCREDDEGFRVKKEEQDDRTDVNTGLNLRTTGNTKSDESMIDDGESSEMEDKRAKNELVKLQDELKKMTMDNQKLRELLTQVSNSYTSLQMHLVSLMQQQQQQNNKVIEAAEKPEETIVPRQFIDLGPTRAVGEAEDVSNSSSEDRTRSGGSSAAERRSNGKRLGREESPETESNKIQKVNSTTPTTFDQTAEATMRKARVSVRARSEAPMISDGCQWRKYGQKMAKGNPCPRAYYRCTMATGCPVRKQVQRCAEDRSILITTYEGNHNHPLPPAAVAMASTTTAAANMLLSGSMSSHDGMMNPTNLLARAVLPCSTSMATISASAPFPTVTLDLTHSPPPPNGSNPSSSAATNNNHNSLMQRPQQQQQQMTNLPPGMLPHVIGQALYNQSKFSGLQFSGGSPSTAAFSQSHAVADTITALTADPNFTAALAAVISSMINGTNHHDGEGNNKNQ
>sp|Q9SB92|WUS_ARATH Protein WUSCHEL OS=Arabidopsis thaliana GN=WUS PE=1 SV=2  
MEPPQHQHHHHQADQESGNNNNNKSGSGGYTCRQTSTRWTPTTEQIKILKELYYNNAIRSPTADQIQKITARLRQFGKIEGKNVFYWFQNHKARERQKKRFNGTNMTTPSSSPNSVMMAANDHYHPLLHHHHGVPMQRPANSVNVKLNQDHHLYHHNKPYPSFNNGNLNHASSGTECGVVNASNGYMSSHVYGSMEQDCSMNYNNVGGGWANMDHHYSSAPYNFFDRAKPLFGLEGHQEEEECGGDAYLEHRRTLPLFPMHGEDHINGGSGAIWKYGQSEVRPCASLELRLN
>sp|Q8H110|XCT_ARATH Protein XAP5 CIRCADIAN TIMEKEEPER OS=Arabidopsis thaliana GN=XCT PE=1 SV=1  
MSGMGDGYVGTAQDAVRIRRLQKQREAERKKIQELKSKSASGNDQSGLLQFGTSSCEILDTAFKKETVGLVTREEYVEKRVNIRNKFEEEEKEKLQKLQQEEEELQLEKRNKKRKIKGSSRLSFAEDFENGSDEDDGENKSSGTGNLRCGKLGKDPSVETNFLPDSEREAEEQAERERLKKQWLREQEQIKNEPLEITYSYWDGTGHRRVIQVRKGDPIGNFLRAVQQQLAPDFREIRTASVENLLYVKEDLIIPHQHSFYELIINKARGKSGPLFHFDVHEDVRTIADATIEKDESHAGKVVERHWYEKNKHIFPASRWEIYDPTKKWERYTVHGD
>sp|Q6NLW5|XRI1_ARATH Protein XRI1 OS=Arabidopsis thaliana GN=XRI1 PE=1 SV=2  
MDYGDDDRSSSWNWQVDNYNHQPQSHFSDVPDCTMTEVTLNQEDHSYMFDDENTPVKACSELGYHVTTEDTNRKMEVHSETRSALKRRRMLQFEDQPETSLFSSESFSAILKSSARDDTFDELLPEGSQLIEGFSEDASASSFEGLDLYAEEWYADCLNDAETPMLPDDLNFGSPDVQVDISEYLNVPPETETREVQRPVTRSSPNVIFKGRKSFSRPVSKLPSSIIYPFAFIKPCGVHGGMTLKDINQKIRNPPAKPKAHIEEPAVIQTSAFSGKPVVGKTKIRTEGGKGSITIMRTRG
>sp|Q9FQ02|XRN2_ARATH 5'-3' exoribonuclease 2 OS=Arabidopsis thaliana GN=XRN2 PE=2 SV=1  
MGVPSFYRWLIQRYPLTIQEVIEEEPLEVNGGGVTIPIDSSKPNPNGYEYDNLYLDMNGIIHPCFHPEDKPSPTTFTEVFQCMFDYIDRLFVMVRPRKLLFMAIDGVAPRAKMNQQRARRFRAAKDAAEAAAEEEQLREEFEREGKKLPPKVDSQVFDSNVITPGTEFMATLSFALRYYIHVRLNSDPGWKNIKVILSDANVPGEGEHKIMSYIRCNKNHPGYNPNTHHCLYGLDADLIMLSLATHEIHFSILREVVFFPGEEGKCFLCGQEGHRAADCEGKIKRKTGEMLDNTEADVVVKKPYEFVNIWILREYLEHDMQIPGAKKNLDRLIDDFIFICFFVGNDFLPHMPTLEIREGAIELLMSVYKNKFRSAKKYLTDSSKLNLRNVERFIKAVGMYENQIFQKRAQVQQRQSERFRRDKARDKARDNARDNAQASRQFSGKLVQLDSLDEVSDSLHSSPSRKYLRLSLDDNIGVANVETENSLKAEELDNEEDLKFKLKKLLRDKGDGFRSGNGEQDKVKLNKVGWRERYYEEKFAAKSVEEMEQIRRDVVLKYTEGLCWIMHYYYHGVCSWNWFYPYHYAPFASDLKGLEKLDIKFELGSPFKPFNQLLAVLPSASAHALPECYRSLMTNPDSPIADFYPADFEIDMNGKRYSWQGISKLPFVEEKRLLEAAAQVEKSLTNEEIRRNSALFDMLFVVASHPLGELIRSLNSRTNNLSNEERATIIEKIDPGLSDGMNGYIASCGGDSQPSCFCSTVEGMEDVLTNQVICAIYKLPEDIRGSEITHQIPRLAIPKKTISLVDLKSGGLLWHEDGDKRRAPPKVIKIKRYNPEGSISGGRLGKASHRLVLQTINAQPDYMNINSEPALCPNTVFQNERVPKKIPTFKDNGIQWISPPPSQITPKKMNSPQRQKAWKKDETPQSREKSKKLKSSLKVNPLKMKKTKSPQREFTREKKKENITPQRKLTKAQRQVKHIRMMEEAKMIKQRKKEKYLRKKAKYAQGAPPKTA
>sp|Q9FQ03|XRN3_ARATH 5'-3' exoribonuclease 3 OS=Arabidopsis thaliana GN=XRN3 PE=2 SV=1  
MGVPSFYRWLAEKYPLLVADVIEEEPVEIEGIKIPVDTSKPNPNNLEYDNLYLDMNGIIHPCFHPEDRPSPTTFEEVFQCMFDYIDRLFVMVRPRKLLYMAIDGVAPRAKMNQQRSRRFRSAKDASDAAAEEERLREEFEREGRRLPPKVDSQVFDSNVITPGTEFMGVLSIALQYYVHLRLNHDVGWKNIKVILSDANVPGEGEHKIMSYIRLQRNLPGFDPNTRHCLYGLDADLIMLGLATHEVHFSILREVVYTPGQQERCFLCGQMGHFASNCEGKPKKRAGESDEKGDGNDFVKKPYQFLHIWVLREYLELEMRIPNPPFEIDLERIVDDFIFICFFVGNDFLPHMPTLEIREGAINLLMAVYKKEFRSFDGYLTDGCKPNLKRVEQFIQAVGSFEDKIFQKRAMQHQRQAERVKRDKAGKATKRMDDEAPTVQPDLVPVARFSGSRLASAPTPSPFQSNDGRSAPHQKVRRLSPGSSVGAAIVDVENSLESDERENKEELKTKLKELIREKSDAFNSDTTEEDKVKLGQPGWRERYYEEKFSVVTPEEMERVRKDVVLKYTEGLCWVMHYYMEGVCSWQWFYPYHYAPFASDLKDLGEMDIKFELGTPFKPFNQLLGVFPAASSHALPERYRTLMTDPNSPIIDFYPTDFEVDMNGKRFSWQGIAKLPFIDERRLLEAVSEVEFTLTDEEKRRNSRMCDMLFIATSHRLAELVFSLDNHCRQLSARERVDFKVKIKPKLSDGMNGYLTPCSGETHPPVFRSPMEGMEDILTNQVICCIYRLPDAHEHITRPPPGVIFPKKTVDIGDLKPPPALWHEDNGRRPMHNNHGMHNNHGMHNNQGRQNPPGSVSGRHLGNAAHRLVSNSLQMGTDRYQTPTDVPAPGYGYNPPQYVPPIPYQHGGYMAPPGAQGYAQPAPYQNRGGYQPRGPSGRFPSEPYQSQSREGQHASRGGGYSGNHQNQHQQQQWHGQGGSEQNNPRGYNGQHHHQQGGDHDRRGRGRGSHHHHDQGGNPRHRY
>sp|O22152|YAB1_ARATH Axial regulator YABBY 1 OS=Arabidopsis thaliana GN=YAB1 PE=1 SV=1  
MSMSSMSSPSSAVCSPDHFSPSDHLCYVQCNFCQTILAVNVPYTSLFKTVTVRCGCCTNLLSVNMRSYVLPASNQLQLQLGPHSYFNPQDILEELRDAPSNMNMMMMNQHPTMNDIPSFMDLHQQHEIPKAPPVNRPPEKRQRVPSAYNRFIKEEIQRIKAGNPDISHREAFSAAAKNWAHFPHIHFGLVPDNQPVKKTNMPQQEGEDNMVMKEGFYAPAAANVGVTPY
>sp|Q7XIM7|YAB1_ORYSJ Protein YABBY 1 OS=Oryza sativa subsp. japonica GN=YAB1 PE=2 SV=1  
MSVQFTSEHVCYVNCNYCNTILVVNVPNNCSYNIVTVRCGHCTMVLSMDLAPFHQARTVQDHQVQNRGFQGNNFGSYDIASRNQRTSTAMYPMPTSQQQVSPIRPPEKRQRVPSAYNRFIKEEIQRIKTSNPEISHREAFSAAAKNWAHLPRLHFGLSVADGGGGGGSN
>sp|Q9LDT3|YAB4_ARATH Axial regulator YABBY 4 OS=Arabidopsis thaliana GN=YAB4 PE=1 SV=2  
MTKLPNMTTTLNHLFDLPGQICHVQCGFCTTILLVSVPFTSLSMVVTVRCGHCTSLLSVNLMKASFIPLHLLASLSHLDETGKEEVAATDGVEEEAWKVNQEKENSPTTLVSSSDNEDEDVSRVYQVVNKPPEKRQRAPSAYNCFIKEEIRRLKAQNPSMAHKEAFSLAAKNWAHFPPAHNKRAASDQCFCEEDNNAILPCNVFEDHEESNNGFRERKAQRHSIWGKSPFE
>sp|Q6H668|YAB4_ORYSJ Protein YABBY 4 OS=Oryza sativa subsp. japonica GN=YAB4 PE=2 SV=1  
MSSSSSSSAVFPLDHLAAPSPTEQLCYVHCNCCDTILAVGVPCSSLFKTVTVRCGHCANLLSVNLRGLLLPAPAPAPANQLHFGPSLLSPTSPHGLLDEVAFQTPSLLMEQAASASLSSITGRSSSSCASNAPAMQMPPAKPVQQEPELPKNAPASANRPPEKRQRVPSAYNRFIKDEIQRIKAGNPDISHREAFSAAAKNWAHFPHIHFGLMPDQGFKKTFKPQDGSEDILLKDSLYAAAAAAAAAAANMGVTPF
>sp|Q0JBF0|YAB5_ORYSJ Protein YABBY 5 OS=Oryza sativa subsp. japonica GN=YAB5 PE=2 SV=1  
MMSSAPETFSLDHLSQHQQQQPPPLAEQEQLCYVHCNFCDTILAVGVPCSSLFKTVTVRCGHCANLLSVNLRGLLLPAAASTANQLPFGQALLSPTSPHGLLDEVPSFQAPASLMTEQASPNVSSITSSNSSCANNAPATSMASAANKATQREPQQPKNAPSANRTSEKRQRVPSAYNRFIKDEIQRIKASNPDITHREAFSAAAKNWAHFPHIHFGLMPDQGLKKTGIQSQDGAGECMLFKDGLYAAAAAAAAATAASSMGVTPF
>sp|Q96289|ZAT10_ARATH Zinc finger protein ZAT10 OS=Arabidopsis thaliana GN=ZAT10 PE=2 SV=1  
MALEALTSPRLASPIPPLFEDSSVFHGVEHWTKGKRSKRSRSDFHHQNLTEEEYLAFCLMLLARDNRQPPPPPAVEKLSYKCSVCDKTFSSYQALGGHKASHRKNLSQTLSGGGDDHSTSSATTTSAVTTGSGKSHVCTICNKSFPSGQALGGHKRCHYEGNNNINTSSVSNSEGAGSTSHVSSSHRGFDLNIPPIPEFSMVNGDDEVMSPMPAKKPRFDFPVKLQL
>sp|O22533|ZAT6_ARATH Zinc finger protein ZAT6 OS=Arabidopsis thaliana GN=ZAT6 PE=2 SV=1  
MALETLTSPRLSSPMPTLFQDSALGFHGSKGKRSKRSRSEFDRQSLTEDEYIALCLMLLARDGDRNRDLDLPSSSSSPPLLPPLPTPIYKCSVCDKAFSSYQALGGHKASHRKSFSLTQSAGGDELSTSSAITTSGISGGGGGSVKSHVCSICHKSFATGQALGGHKRCHYEGKNGGGVSSSVSNSEDVGSTSHVSSGHRGFDLNIPPIPEFSMVNGDEEVMSPMPAKKLRFDFPEKP
>sp|Q84JE8|ZDP_ARATH Polynucleotide 3'-phosphatase ZDP OS=Arabidopsis thaliana GN=ZDP PE=1 SV=1  
MITVAPFVSLRFQFPLYIINRSTLFFRERTQYLVYNTCHILRTTAKTMPVVAEYAKSNRSSCRSCSNKIAVKSLRLGLISKGRGGVDMTRWHHFDCFPTDSESIASVDDIQGLSALEKEDQDALTKLVEQCGKVPAKKPDEKKGKAKKHIMGPKGLTKAATSSKVIADNAKSSRSSCNRCSQTIVSKDLRVGLVTEDSRGFDITRWHHLGCFPIDFHPIDSVEDIGGYSSLEKGDQMELKYLAEVNKKDKTLIDDVQKMDEGDDEAIADNELTEETKKGKHSPVAKLVEQPGEPAKEDEDEESKKPASDEISEQKTKDVKNSPDSSKVISEYAKSSRSTCKKCSQTIAAKELRLGLVTRNFRGFDMKQWHHLGCFPVDSDPIVSVEDIGGFSELQSGDQDALKELVQQCGKQTLVDKMDEDNDDTEAKIKLTEETNKRKHSEVGEMVEEDESLTKAKQQMAKTHKVNMSESTSQVEVEAEITLSASDVKDKYRDANLLPKWKAFETVIFLERDDGLNDSEKIAAFDFDGCLAKTSVKIVGADAWSLMYPSIPEKLQSLHDQGYKLVIFTNESNIDRWKNKRQAAVDSKIGRLNSFIERVKVPIQVFIACGVSSSGGKGGKDDLYRKPKAGMWQLMKKHFNSGIAIDMDKSFYVGDAAGRKMDHSDADIKFAQASGLKFFTPEEYFIPSSTSPGT
