# Supplementary material for: Ensemble of Multiple Classifiers for Multilabel Classification of Plant Protein Subcellular Localization
Source: Life (Basel). 2021 Mar 30;11(4):293. doi: 10.3390/life11040293 (PMC8066735; doi:10.3390/life11040293)
Supplement: Supplementary file 1 [file life-11-00293-s001.zip › Supplementary Dataset S1/Vacu_Inde.fasta]

>sp|P08438|VCL_VICFA Vicilin OS=Vicia faba PE=2 SV=1  
MAATTLKDSFPLLTLLGIAFLASVCLSSRSDQDNPFVFESNRFQTLFENENGHIRLLQKFDQHSKLLENLQNYRLLEYKSKPHTIFLPQQTDADFILVVLSGKAILTVLLPNDRNSFSLERGDTIKLPAGTIGYLVNRDDEEDLRVLDLVIPVNRPGEPQSFLLSGNQNQPSILSGFSKNILEASFNTDYKEIEKVLLEEHGKEKYHRRGLKDRRQRGQEENVIVKISRKQIEELNKNAKSSSKKSTSSESEPFNLRSREPIYSNKFGKFFEITPKRNPQLQDLNIFVNYVEINEGSLLLPHYNSRAIVIVTVNEGKGDFELVGQRNENQQGLREEYDEEKEQGEEEIRKQVQNYKAKLSPGDVLVIPAGYPVAIKASSNLNLVGFGINAENNQRYFLAGEEDNVISQIHKPVKELAFPGSAQEVDTLLENQKQSHFANAQPRERERGSQEIKDHLYSILGSF
>sp|Q8W4S4|VHAA3_ARATH Vacuolar proton ATPase a3 OS=Arabidopsis thaliana GN=VHA-a3 PE=1 SV=1  
MAESGGGGGCCPPMDLMRSETMQLVQLIVPMESAHLTVSYLGDLGLVQFKDLNSEKSPFQRTYAAQIKRCGEMARKIRFFRDQMSKAGVPAKEMQGKENDIDLDDVEVKLGELEAELVEINANNDKLQRSYNELMEYKLVLQKAGEFFSSAHRSAADQQRETESQQAGEDLLESPLLQEEKSIDSTKQVKLGFLTGLVPREKSMVFERILFRATRGNIFIRQTVIEEPVIDPNSGEKAEKNVFVVFYSGERAKSKILKICEAFGANRYPFSEDLGRQAQMITEVSGRLSELKTTIDAGLGQRNILLQTIGDKFELWNLKVRKEKAIYHTLNMLSLDVTKKCLVAEGWSPVFASREIQDALQRAAVDSNSQVGSIFQVLRTKESPPTYFRTNKFTSAIQEIVDAYGVAKYQEANPGVFTIVTFPFLFAVMFGDWGHGICILLATMYLILKEKKLASQKLGDIMEMAFGGRYVILMMSLFSIYTGLIYNEFFSIPFPLFAPSAYDCRDVSCSEATTIGLIKVRDTYPFGLDPVWHGSRSELPFLNSLKMKMSILLGVSQMNLGIIMSYFNARFFKSSVNIWFQFIPQMIFLNSLFGYLSVLIIIKWCTGSQADLYHVMIYMFLSPMDELGENQLFPHQKTLQLVLLFLALVSVPCMLLPKPFILKKQHEARHQGQAYAPLDETDESLHVETNGGGSHGHEEFEFSEIFVHQLIHTIEFVLGAVSNTASYLRLWALSLAHSELSSVFYEKVLLLAWGYNNPLILIVGVLVFIFATVGVLLVMETLSAFLHALRLHWVEFQNKFYEGDGYKFAPFTFIFTANEDE
>sp|Q6MWE5|VIT11_ORYSJ Vacuolar iron transporter 1.1 OS=Oryza sativa subsp. japonica GN=VIT1.1 PE=2 SV=1  
MAAATDGGGLPLLADKAASHSHHHHPERHFTSGEVVRDVIMGVSDGLTVPFALAAGLSGASAPSSLVLTAGLAEVAAGAISMGLGGYLAAKSEADHYQREMKREQEEIIAVPDTEAAEIGEIMSQYGLEPHEYGPVVDGLRRNPQAWLDFMMRFELGLEKPDPKRAIQSALTIALSYVIGGLVPLLPYMFISTAQNAMLTSVGVTLVALLFFGYIKGRFTGNRPFLSAVQTAIIGALASAAAYGMAKAVQTR
>sp|Q6ERE5|VIT12_ORYSJ Vacuolar iron transporter 1.2 OS=Oryza sativa subsp. japonica GN=VIT1.2 PE=3 SV=2  
MVKEFVQDEEKQRLLLDEHTEKHFTAGEVVRDIIIGVSDGLTVPFALAAGLSGANAPSALVLTAGLAEVAAGAISMGLGGYLAAKSDADHYHRELQREQEEIDTVPDTEAAEIADILSQYGLGPEEYGPVVNSLRSNPKAWLEFMMKFELGLEKPEPRRALMSAGTIALAYVVGGLVPLLPYMFVPTADRAMATSVVVTLAALLFFGYVKGRFTGNRPFISAFQTAVIGALASAAAFGMAKAVQSI
>sp|Q9ZUA5|VIT1_ARATH Vacuolar iron transporter 1 OS=Arabidopsis thaliana GN=VIT1 PE=2 SV=1  
MSSEEDKITRISIEPEKQTLLDHHTEKHFTAGEIVRDIIIGVSDGLTVPFALAAGLSGANASSSIVLTAGIAEVAAGAISMGLGGYLAAKSEEDHYAREMKREQEEIVAVPETEAAEVAEILAQYGIEPHEYSPVVNALRKNPQAWLDFMMRFELGLEKPDPKRALQSAFTIAIAYVLGGFIPLLPYMLIPHAMDAVVASVVITLFALFIFGYAKGHFTGSKPLRSAFETAFIGAIASAAAFCLAKVVQH
>sp|Q9LPU9|VITH1_ARATH Vacuolar iron transporter homolog 1 OS=Arabidopsis thaliana GN=At1g21140 PE=2 SV=1  
MESHNVSNSLNLDMEMDQEKAFDYSKRAQWLRAAVLGANDGLVSTASLMMGVGAVKQDVKVMILSGFAGLVAGACSMAIGEFVSVYSQYDIEVAQMKRENGGQVEKEKLPSPMQAAAASALAFSLGAIVPLMAAAFVKDYHVRIGAIVAAVTLALVMFGWLGAVLGKAPVFKSSARVLIGGWLAMAVTFGLTKLIGTHSL
>sp|Q6H658|VITH1_ORYSJ Vacuolar iron transporter homolog 1 OS=Oryza sativa subsp. japonica GN=Os02g0644200 PE=2 SV=1  
MAIDLGCHVGCASPETKQEETADPTAAPVVVDDVEAAAGGRRPGDGGGVNYVARAQWLRAAVLGANDGLVSVASLMVGVGAANGTRRAMLVSGLAGLVAGACSMAIGEFVSVYAQCDIQAAQIERARGGKDADGGEEEEELPSPTMAAVASALSFAAGAALPLLAGGFVRPWAARVAAVCAASSLGLAGFGVASAYLGGAGVARSGVRMLVGGWLAMAVTYGVLKLFGMHGV
>sp|B7F138|VITH2_ORYSJ Vacuolar iron transporter homolog 2 OS=Oryza sativa subsp. japonica GN=Os04g0538400 PE=2 SV=1  
MARAQWLRAAVLGANDGLVSVASLMIGIGAVNENNKAMLVSGLAGLVAGACSMAIGEFVSVYAQYDIEVTQIERDGDIDGADAAAAREKLPSPTQAAFASALAFAIGGLLPLLTSGFIKPWGPRVGVVCAASSVGLAGFGAAGGYLGGANMVRSGTRVLLGGWLAMLITYAVLRLFATIFHGMNISSSA
>sp|Q9M2C3|VITH3_ARATH Vacuolar iron transporter homolog 3 OS=Arabidopsis thaliana GN=At3g43630 PE=3 SV=1  
MESHNTLNLDMEKDQEKAFDYSKRAQWLRAAVLGANDGLVSTASLMMGVGAVKQNVKIMILTGFAGLVAGACSMAIGEFVSVYSQYDIEVAQMKRETGGEIEKEKLPSPTQAAAASALAFSLGAMVPLLAAAFVKEYKVRIGAIVAAVTLALVMFGWLGAVLGKAPVVKSSLRVLVGGWLAMAITYGFTKLIGSHSHMYV
>sp|Q84ZM7|VITH3_ORYSJ Vacuolar iron transporter homolog 3 OS=Oryza sativa subsp. japonica GN=Os08g0153300 PE=3 SV=1  
MAMQMNSVVHVSTSPSPSPATSPPPEGKQEHGEVAAVHVVGVGDDEAVMVVKDEEAFGGGGVDYSGRAQWLRAAVLGANDGLVSVASLMIGVGAVSESGRAMLVSGVAGLVAGACSMAIGEFVSVYAQYDIEVAAARRRRRQRRRRCDGDGEEEGSGRLPSPFKAAAASALAFTVGALLPLLAGGFVRPWAPRVAAVCAATSAALAGFGALGAALGGASPARSAARVLLGGWAAMAACYGVLRLFANLY
>sp|Q53PN2|VITH4_ORYSJ Vacuolar iron transporter homolog 4 OS=Oryza sativa subsp. japonica GN=Os11g0161900 PE=3 SV=2  
MAATNGDAELTVAEEAKEEEEATDDGGGGVSSQWLRAAVLGASDGLVSTAALMLGIGAARPADARAVLLSGLAGLVAGACSMAIGEYVSVHVQLDVELADLERRRRRGGPAPAGLGLHAAAAAVSRPGQAAAASALSFAAGAALPLLAAWFVAGAYRVRVVVVVATASLALAAFGAAGARLGRAPGGRAGLRVVVGGLLAMAATYGVMKLFRTHGV
>sp|Q7XTL7|VITH5_ORYSJ Vacuolar iron transporter homolog 5 OS=Oryza sativa subsp. japonica GN=Os04g0686800 PE=2 SV=3  
MAAMMNNERSSSNKLQVDAENPAAVGDELDLAARANWLRAAVLGANDGLVSTASLMLGVGAVKAEARAMVISGFAGLLAGACSMAIGEFVSVCSQRDVELAQLERDGKRGGEEEKALPSPAQAAAASAMAFSVGAVVPLLAAGFIVNYRLRIAVVVAVASVALAAFGCVGAVLGRAAVARSSARVVLGGWAAMGITFGLMRLFKASGI
>sp|P49047|VPEA_ARATH Vacuolar-processing enzyme alpha-isozyme OS=Arabidopsis thaliana GN=At2g25940 PE=2 SV=2  
MTTVVSFLALFLFLVAAVSGDVIKLPSLASKFFRPTENDDDSTKWAVLVAGSSGYWNYRHQADVCHAYQLLKKGGVKEENIVVFMYDDIAKNEENPRPGVIINSPNGEDVYNGVPKDYTGDEVNVDNLLAVILGNKTALKGGSGKVVDSGPNDHIFIYYSDHGGPGVLGMPTSPNLYANDLNDVLKKKYASGTYKSLVFYLEACESGSIFEGLLPEGLNIYATTASNAEESSWGTYCPGEDPSPPSEYETCLGDLYSVAWIEDSEKHNLQTETLHEQYELVKKRTAGSGKSYGSHVMEFGDIGLSKEKLVLFMGTNPADENFTFVNENSIRPPSRVTNQRDADLVHFWHKYQKAPEGSARKVEAQKQVLEAMSHRLHVDNSILLIGILLFGLEGHAVLNKVRPSGEPLVDDWDCLKSLVRAFERHCGSLSQYGIKHMRSIANMCNAGIQMRQMEEAAMQACPTIPTSPWSSLDRGFSA
>sp|Q39044|VPEB_ARATH Vacuolar-processing enzyme beta-isozyme OS=Arabidopsis thaliana GN=At1g62710 PE=2 SV=3  
MAKSCYFRPALLLLLVLLVHAESRGRFEPKILMPTEEANPADQDEDGVGTRWAVLVAGSSGYGNYRHQADVCHAYQILRKGGLKEENIVVLMYDDIANHPLNPRPGTLINHPDGDDVYAGVPKDYTGSSVTAANFYAVLLGDQKAVKGGSGKVIASKPNDHIFVYYADHGGPGVLGMPNTPHIYAADFIETLKKKHASGTYKEMVIYVEACESGSIFEGIMPKDLNIYVTTASNAQESSYGTYCPGMNPSPPSEYITCLGDLYSVAWMEDSETHNLKKETIKQQYHTVKMRTSNYNTYSGGSHVMEYGNNSIKSEKLYLYQGFDPATVNLPLNELPVKSKIGVVNQRDADLLFLWHMYRTSEDGSRKKDDTLKELTETTRHRKHLDASVELIATILFGPTMNVLNLVREPGLPLVDDWECLKSMVRVFEEHCGSLTQYGMKHMRAFANVCNNGVSKELMEEASTAACGGYSEARYTVHPSILGYSA
>sp|Q39119|VPEG_ARATH Vacuolar-processing enzyme gamma-isozyme OS=Arabidopsis thaliana GN=At4g32940 PE=2 SV=2  
MATTMTRVSVGVVLFVLLVSLVAVSAARSGPDDVIKLPSQASRFFRPAENDDDSNSGTRWAVLVAGSSGYWNYRHQADICHAYQLLRKGGLKEENIVVFMYDDIANNYENPRPGTIINSPHGKDVYQGVPKDYTGDDVNVDNLFAVILGDKTAVKGGSGKVVDSGPNDHIFIFYSDHGGPGVLGMPTSPYLYANDLNDVLKKKHALGTYKSLVFYLEACESGSIFEGLLPEGLNIYATTASNAEESSWGTYCPGEEPSPPPEYETCLGDLYSVAWMEDSGMHNLQTETLHQQYELVKRRTAPVGYSYGSHVMQYGDVGISKDNLDLYMGTNPANDNFTFADANSLKPPSRVTNQRDADLVHFWEKYRKAPEGSARKTEAQKQVLEAMSHRLHIDNSVILVGKILFGISRGPEVLNKVRSAGQPLVDDWNCLKNQVRAFERHCGSLSQYGIKHMRSFANICNAGIQMEQMEEAASQACTTLPTGPWSSLNRGFSA
>sp|Q9LSF6|VTH21_ARATH Vacuolar iron transporter homolog 2.1 OS=Arabidopsis thaliana GN=At3g25190 PE=2 SV=1  
MTSNVQLSETNSPRNQKTRPRAEKEEVDYMQRAQWLRAALLGANDGLVTVASLMMGVGSIKEDVKAMLLVGFAGLVAGACSMAIGEFVSVCTQRDIETAQMKRAIEHKTSLSAIDEQEEEEKKERLPNPGQAAIASALAFSVGAAMPLLGAVFIENHKVRMVVVAVVATIALVVFGVTGAVLGKTSVVKSSVRVVIGGWMAMALTFGLTKFIGSAAMQI
>sp|Q9FRK5|Y1514_ARATH Uncharacterized membrane protein At1g75140 OS=Arabidopsis thaliana GN=At1g75140 PE=1 SV=3  
MADSQNGKSAFFFFFVSLILLFLSPSYSDVTASESDPIPYENSDASPGVVTSSESDRQGVSLHRLEELVRNLTELVARLDAKLSETPFKVKKEITRDEIEEKAKAFSVTKYSPFWSERFEFTSAVKLDSEATCINVLPFRDHEGLSKYFAVGDSSGRVFVFLRNGDVLVEFFTTCDSPITAMVSYMSVYKNESFVVTGHQSGVILLHRLREGSIGEDLNSAVMENVGKFDGTEDGLQVTLLEVHHVGRVRYILATDLSGKLTVFTENRTVYGSVSPTSRPLVFLKQRLLFLTETGAGSLDLRSMKIRESECEGLNHSLARSYVFDASERAKAYGFTSEGEIIHVLLLGDIMNFKCRVRSKKKVQMEEPVALQAIKGYLLIVNQEKVFVYNVSTQHYVRTTGPRLLFPAALEDIRSTFLSHRESTKTTDHQKLEKVTPLIASDREKLLVMGLGDGYVATYKSKLPISKAEFNTMLWSSPVFFFILFLFGAWHFFSKKKESLTAWGPDDPFSSTTMSSSSTTTAQNSSAFSESTRRNDDHMDLRRRYVSPSRYPPGAATGAYRSVGSNDPSSRAPVETTNYRTTAQEMKYRGGSGLDSGGFGKRRESLFGNNKALDDES
>sp|P06673|ZEB1_MAIZE Zein-beta OS=Zea mays PE=2 SV=1  
MKMVIVLVVWLALSAASASAMQMPCPCAGLQGLYGAGAGLTTMMGAGGLYPYAEYLRQPQCSPLAAAPYYAGCGQTSAMYQPLRQQCCQQQMRMMDVQSVAQQLQMMMQLERAATASSSLYEPALMQQQQQLLAAQGLNPMAMMMAQNMPAMGGLYQYQYQLPSYRTNPCGVSAAIPPYY
>sp|P08031|ZEB2_MAIZE Zein-beta OS=Zea mays PE=2 SV=1  
MKVLIVALALLALAASAASSTSGGCGCQTPPFHLPPPFYMPPPFYLPPQQQPQPWQYPTQPPQLSPCQQFGSCGVGSVGSPFLGQCVEFLRHQCSPAATPYGSPQCQALQQQCCHQIRQVEPLHRYQATYGVVLQSFLQQQPQGELAALMAAQVAQQLTAMCGLQLQQPGPCPCNAAAGGVYY
>sp|Q8RWN2|ZIF1_ARATH Protein ZINC INDUCED FACILITATOR 1 OS=Arabidopsis thaliana GN=ZIF1 PE=1 SV=2  
MAEEYKEALLEKQNYHDGCPGCKVEQMKQLRRGYPYLELSFVWIIVLSTSLPISSLYPFLYYMIEDFGVAKTEKDIGFYAGFVGCSFMLGRALTSVFWGIVADRYGRKPIILLGTISIAIFNALFGLSSNFWMAIGTRFLLGSFNCLLGTMKAYASEIFRDEYQATAMSAVSTAWGIGLIIGPALGGFLAQPADKYPNVFSQESLFGRFRYALPCFTISAFALLVTVLCCFIPETLHNHKLDSLSHDDSYDILEAASHESSPSTGKAGKNERKASQSLLKNWPLMSSIIVYCVLCLHDTAYSEIFALWANSPRKYGGLSYSTNEVGTVLAISGLGLFSFQVFVYPLAEKLLGPVLVTRYAGALMIPIQMSYPFIAGLSGLSLSLMLNCASILINVLSVSAITGLLILQNRAVDQSQRGAANGIAMTAMSLFKTVGPAGAGILFSWSERRLNAAFLPGSHMVFFVLNVIVVVGVALTFKPFLTTSRR
