# Supplementary material for: Ensemble of Multiple Classifiers for Multilabel Classification of Plant Protein Subcellular Localization
Source: Life (Basel). 2021 Mar 30;11(4):293. doi: 10.3390/life11040293 (PMC8066735; doi:10.3390/life11040293)
Supplement: Supplementary file 1 [file life-11-00293-s001.zip › Supplementary Table S4.xlsx]

## Sheet: Sheet1
Seq. number	Actual Class	Predicted Class	Prodicted Probability	GO term from homology prediction	X = wrong prediction	Cell Membrane	Cell wall	Cytoplasm	ER	Extracellular	Golgi	mitochondria	Nucleus	Peroxisome	Plastid	Vacuole
1	Cellmembrane	Cellmembrane	0.588	GO:0016020		*0.588	0.005	0.05	0.048	0.019	0.074	0.064	0.094	0.016	0.02	0.023
2	Cellmembrane	Cellmembrane	0.694	GO:0016020		*0.694	0.005	0.044	0.034	0.024	0.027	0.054	0.076	0.009	0.007	0.026
3	Cellmembrane	Cellmembrane	0.618	GO:0016020		*0.618	0.005	0.043	0.06	0.025	0.059	0.064	0.07	0.007	0.019	0.03
4	Cellmembrane	Cellmembrane	0.662	GO:0016020		*0.662	0.005	0.044	0.052	0.017	0.045	0.054	0.074	0.007	0.013	0.027
5	Cellmembrane	Cellmembrane	0.678	GO:0016020		*0.678	0.006	0.045	0.043	0.019	0.038	0.054	0.075	0.007	0.011	0.024
6	Cellmembrane	Cellmembrane	0.647	GO:0016020		*0.647	0.005	0.047	0.065	0.019	0.027	0.056	0.072	0.009	0.007	0.046
7	Cellmembrane	Cellmembrane	0.702	GO:0016020		*0.702	0.007	0.042	0.039	0.017	0.025	0.056	0.072	0.007	0.009	0.024
8	Cellmembrane	Cellmembrane	0.674	GO:0016020		*0.674	0.005	0.047	0.047	0.017	0.038	0.058	0.072	0.007	0.006	0.028
9	Cellmembrane	Cellmembrane	0.58	GO:0016020		*0.58	0.005	0.046	0.064	0.022	0.069	0.059	0.075	0.008	0.03	0.043
10	Cellmembrane	Cellmembrane	0.62	GO:0016020		*0.62	0.007	0.049	0.037	0.019	0.06	0.058	0.108	0.007	0.012	0.022
11	Cellmembrane	Cellmembrane	0.696	GO:0016020		*0.696	0.005	0.042	0.042	0.019	0.03	0.054	0.072	0.007	0.007	0.026
12	Cellmembrane	Cellmembrane	0.691	GO:0016020		*0.691	0.009	0.044	0.036	0.017	0.036	0.054	0.072	0.007	0.009	0.024
13	Cellmembrane	Cellmembrane	0.685	GO:0016020		*0.685	0.012	0.043	0.048	0.018	0.03	0.056	0.07	0.007	0.008	0.024
14	Cellmembrane	Cellmembrane	0.696	GO:0016020		*0.696	0.005	0.042	0.038	0.019	0.036	0.054	0.074	0.007	0.004	0.024
15	Cellmembrane	Cellmembrane	0.689	GO:0016020		*0.689	0.005	0.044	0.039	0.024	0.034	0.056	0.072	0.007	0.005	0.026
16	Cellmembrane	Cellmembrane	0.567	GO:0016020		*0.567	0.005	0.052	0.045	0.022	0.094	0.072	0.084	0.007	0.024	0.028
17	Cellmembrane	Cellmembrane	0.685	GO:0016020		*0.685	0.005	0.042	0.039	0.017	0.041	0.054	0.072	0.009	0.015	0.022
18	Cellmembrane	Cellmembrane	0.654	GO:0016020		*0.654	0.009	0.044	0.039	0.021	0.045	0.054	0.072	0.007	0.011	0.043
19	Cellmembrane	Cellmembrane	0.685	GO:0016020		*0.685	0.005	0.049	0.039	0.019	0.03	0.054	0.07	0.007	0.009	0.035
20	Cellmembrane	Cellmembrane	0.58	GO:0016020		*0.58	0.005	0.05	0.035	0.02	0.076	0.057	0.075	0.009	0.065	0.026
21	Cellmembrane	Cellmembrane	0.591	GO:0016020		*0.591	0.005	0.047	0.06	0.017	0.069	0.071	0.07	0.007	0.026	0.036
22	Cellmembrane	Nucleus	0.391	GO:0016020	x	0.175	0.005	0.045	0.051	0.018	0.091	0.062	*0.391	0.007	0.025	0.13
23	Cellmembrane	Cellmembrane	0.678	GO:0016020		*0.678	0.005	0.042	0.046	0.024	0.037	0.056	0.073	0.007	0.009	0.024
24	Cellmembrane	Cellmembrane	0.654	GO:0016020		*0.654	0.007	0.052	0.043	0.017	0.058	0.056	0.07	0.007	0.011	0.026
25	Cellmembrane	Cellmembrane	0.66	GO:0016020		*0.66	0.009	0.045	0.047	0.017	0.052	0.054	0.076	0.007	0.009	0.024
26	Cellmembrane	Cellmembrane	0.716	GO:0016020		*0.716	0.005	0.042	0.036	0.017	0.025	0.054	0.072	0.007	0.004	0.022
27	Cellmembrane	Cellmembrane	0.631	GO:0016020		*0.631	0.005	0.049	0.048	0.025	0.05	0.054	0.079	0.009	0.009	0.042
28	Cellmembrane	Cellmembrane	0.616	GO:0016020		*0.616	0.007	0.06	0.041	0.017	0.054	0.064	0.075	0.007	0.018	0.039
29	Cellmembrane	Cellmembrane	0.705	GO:0016020		*0.705	0.005	0.042	0.043	0.017	0.03	0.054	0.07	0.007	0.007	0.022
30	Cellmembrane	Cellmembrane	0.62	GO:0016020		*0.62	0.005	0.062	0.035	0.022	0.036	0.057	0.116	0.007	0.005	0.035
31	Cellmembrane	Cellmembrane	0.618	GO:0016020		*0.618	0.007	0.052	0.046	0.017	0.061	0.055	0.095	0.007	0.02	0.022
32	Cellmembrane	Cellmembrane	0.643	GO:0016020		*0.643	0.007	0.054	0.048	0.017	0.036	0.054	0.089	0.007	0.016	0.028
33	Cellmembrane	Cellmembrane	0.596	GO:0016020		*0.596	0.005	0.067	0.042	0.017	0.066	0.058	0.1	0.007	0.007	0.035
34	Cellmembrane	Cellmembrane	0.614	GO:0016020		*0.614	0.005	0.045	0.063	0.022	0.057	0.057	0.074	0.007	0.026	0.031
35	Cellmembrane	Cellmembrane	0.603	GO:0016020		*0.603	0.005	0.045	0.048	0.032	0.062	0.06	0.076	0.009	0.024	0.036
36	Cellmembrane	Cellmembrane	0.638	GO:0016020		*0.638	0.005	0.054	0.034	0.019	0.045	0.056	0.114	0.007	0.004	0.024
37	Cellmembrane	Cellmembrane	0.602	GO:0016020		*0.602	0.005	0.055	0.048	0.02	0.052	0.054	0.108	0.007	0.021	0.028
38	Cellmembrane	Cellmembrane	0.671	GO:0016020		*0.671	0.007	0.045	0.045	0.024	0.035	0.054	0.07	0.009	0.011	0.029
39	Cellmembrane	Cellmembrane	0.674	GO:0016020		*0.674	0.007	0.045	0.034	0.017	0.053	0.055	0.072	0.012	0.008	0.024
40	Cellmembrane	Cellmembrane	0.669	GO:0016020		*0.669	0.009	0.043	0.042	0.022	0.043	0.057	0.072	0.007	0.012	0.024
41	Cellmembrane	Cellmembrane	0.669	GO:0016020		*0.669	0.005	0.049	0.048	0.023	0.027	0.054	0.075	0.007	0.01	0.033
42	Cellmembrane	Cellmembrane	0.622	GO:0016020		*0.622	0.005	0.057	0.051	0.019	0.064	0.059	0.081	0.009	0.006	0.026
43	Cellmembrane	Cellmembrane	0.667	GO:0016020		*0.667	0.005	0.043	0.055	0.018	0.035	0.058	0.073	0.008	0.009	0.03
44	Cellmembrane	Cellmembrane	0.598	GO:0016020		*0.598	0.005	0.053	0.08	0.02	0.04	0.061	0.074	0.007	0.024	0.037
45	Cellmembrane	Cellmembrane	0.696	GO:0016020		*0.696	0.005	0.042	0.044	0.019	0.034	0.054	0.072	0.007	0.007	0.022
46	Cellmembrane	Cellmembrane	0.602	GO:0016020		*0.602	0.005	0.064	0.043	0.017	0.06	0.061	0.081	0.014	0.019	0.035
47	Cellmembrane	Cellmembrane	0.691	GO:0016020		*0.691	0.005	0.044	0.036	0.017	0.032	0.058	0.072	0.007	0.007	0.03
48	Cellmembrane	Cellmembrane	0.689	GO:0016020		*0.689	0.007	0.042	0.042	0.017	0.03	0.054	0.072	0.007	0.004	0.035
49	Cellmembrane	Cellmembrane	0.687	GO:0016020		*0.687	0.005	0.045	0.045	0.019	0.03	0.055	0.07	0.007	0.007	0.03
50	Cellmembrane	Cellmembrane	0.609	GO:0016020		*0.609	0.005	0.062	0.039	0.018	0.052	0.056	0.101	0.007	0.022	0.028
51	Cellmembrane	Cellmembrane	0.551	GO:0016020		*0.551	0.007	0.045	0.049	0.036	0.032	0.056	0.07	0.107	0.009	0.038
52	Cellmembrane	Cellmembrane	0.676	GO:0016020		*0.676	0.005	0.045	0.046	0.019	0.037	0.06	0.07	0.007	0.011	0.026
53	Cellmembrane	Cellmembrane	0.647	GO:0016020		*0.647	0.005	0.044	0.063	0.019	0.043	0.06	0.072	0.009	0.009	0.029
54	Cellmembrane	Cellmembrane	0.322	GO:0016020		*0.322	0.005	0.091	0.04	0.02	0.11	0.061	0.078	0.008	0.197	0.067
55	Cellmembrane	Cellmembrane	0.602	GO:0016020		*0.602	0.007	0.073	0.044	0.022	0.034	0.059	0.09	0.007	0.026	0.036
56	Cellmembrane	Cellmembrane	0.627	GO:0016020		*0.627	0.005	0.051	0.046	0.022	0.046	0.059	0.088	0.01	0.01	0.037
57	Cellmembrane	Cellmembrane	0.622	GO:0016020		*0.622	0.009	0.066	0.046	0.025	0.036	0.06	0.082	0.007	0.011	0.036
58	Cellmembrane	Cellmembrane	0.607	GO:0016020		*0.607	0.005	0.061	0.055	0.02	0.052	0.064	0.075	0.008	0.017	0.037
59	Cellmembrane	Cellmembrane	0.618	GO:0016020		*0.618	0.005	0.071	0.044	0.023	0.038	0.063	0.078	0.008	0.016	0.035
60	Cellmembrane	Cellmembrane	0.605	GO:0016020		*0.605	0.005	0.062	0.067	0.024	0.039	0.068	0.074	0.007	0.015	0.034
61	Cellmembrane	Cellmembrane	0.406	GO:0016020		*0.406	0.005	0.042	0.043	0.017	0.04	0.056	0.07	0.007	0.137	0.177
62	Cellmembrane	Golgi	0.538	GO:0016020	x	0.156	0.005	0.042	0.039	0.019	*0.538	0.058	0.07	0.007	0.013	0.053
63	Cellmembrane	Cellmembrane	0.401	GO:0016020		*0.401	0.005	0.042	0.039	0.017	0.04	0.057	0.07	0.007	0.138	0.184
64	Cellmembrane	Plastid	0.911	GO:0009507	x	0.046	0	0.006	0.01	0.006	0.002	0.009	0.002	0	*0.911	0.008
65	Cellmembrane	Cellmembrane	0.645	GO:0016020		*0.645	0.005	0.042	0.05	0.017	0.032	0.056	0.07	0.007	0.009	0.068
66	Cellmembrane	Cellmembrane	0.629	GO:0016020		*0.629	0.005	0.042	0.04	0.019	0.032	0.059	0.07	0.007	0.016	0.081
67	Cellmembrane	Cellmembrane	0.634	GO:0016020		*0.634	0.005	0.042	0.043	0.018	0.03	0.064	0.07	0.007	0.013	0.076
68	Cellmembrane	Cellmembrane	0.399	GO:0016020		*0.399	0.005	0.042	0.04	0.017	0.065	0.057	0.07	0.007	0.149	0.149
69	Cellmembrane	Cellmembrane	0.28	GO:0016020		*0.28	0.005	0.042	0.056	0.017	0.063	0.063	0.07	0.007	0.145	0.252
70	Cellmembrane	Cellmembrane	0.599	GO:0016020		*0.599	0.005	0.042	0.036	0.019	0.032	0.066	0.07	0.007	0.023	0.102
71	Cellmembrane	Cellmembrane	0.651	GO:0016020		*0.651	0.005	0.042	0.043	0.018	0.032	0.057	0.07	0.007	0.014	0.062
72	Cellmembrane	Cellmembrane	0.671	GO:0016020		*0.671	0.005	0.042	0.035	0.019	0.025	0.054	0.07	0.007	0.021	0.051
73	Cellmembrane	Cellmembrane	0.621	GO:0016020		*0.621	0.007	0.042	0.04	0.017	0.027	0.055	0.07	0.007	0.02	0.093
74	Cellmembrane	Cellmembrane	0.638	GO:0016020		*0.638	0.005	0.042	0.043	0.017	0.034	0.058	0.07	0.007	0.022	0.064
75	Cellmembrane	Cellmembrane	0.534	GO:0009507		*0.534	0.001	0.01	0.004	0	0	0.006	0.002	0	0.433	0.009
76	Cellmembrane	Cellmembrane	0.645	GO:0016020		*0.645	0.005	0.042	0.043	0.019	0.042	0.056	0.07	0.007	0.014	0.057
77	Cellmembrane	Plastid	0.681	GO:0009507	x	0.283	0.001	0.003	0.008	0.004	0.002	0.006	0	0	*0.681	0.01
78	Cellmembrane	Cellmembrane	0.658	GO:0016020		*0.658	0.005	0.045	0.05	0.017	0.027	0.058	0.07	0.007	0.015	0.048
79	Cellmembrane	Cellmembrane	0.327	GO:0016020		*0.327	0.005	0.043	0.037	0.017	0.028	0.061	0.072	0.007	0.231	0.174
80	Cellmembrane	Cellmembrane	0.647	GO:0016020		*0.647	0.005	0.042	0.041	0.017	0.03	0.058	0.07	0.007	0.015	0.068
81	Cellmembrane	Cellmembrane	0.62	GO:0016020		*0.62	0.005	0.048	0.065	0.019	0.041	0.057	0.087	0.014	0.006	0.037
82	Cellmembrane	Plastid	0.301	GO:0005737	x	0.054	0.005	0.289	0.045	0.033	0.034	0.133	0.074	0.007	*0.301	0.024
83	Cellmembrane	Vacuole	0.524	GO:0016020	x	0.079	0.005	0.06	0.05	0.024	0.054	0.092	0.073	0.008	0.032	*0.524
84	Cellmembrane	Cellmembrane	0.625	GO:0016020		*0.625	0.005	0.074	0.037	0.017	0.041	0.063	0.077	0.007	0.015	0.039
85	Cellmembrane	Plastid	0.288	GO:0016020	x	0.252	0.005	0.133	0.04	0.019	0.041	0.062	0.075	0.01	*0.288	0.076
86	Cellmembrane	Plastid	0.37	GO:0016020	x	0.191	0.005	0.062	0.041	0.022	0.038	0.073	0.082	0.011	*0.37	0.106
87	Cellmembrane	Cellmembrane	0.354	GO:0016020		*0.354	0.005	0.088	0.072	0.02	0.054	0.073	0.095	0.009	0.039	0.191
88	Cellmembrane	Plastid	0.38	GO:0016020	x	0.188	0.005	0.075	0.072	0.019	0.042	0.065	0.071	0.008	*0.38	0.075
89	Cellmembrane	ER	0.497	GO:0016020	x	0.134	0.005	0.065	*0.497	0.019	0.077	0.061	0.079	0.009	0.01	0.044
90	Cellmembrane	Cellmembrane	0.289	GO:0016020		*0.289	0.005	0.068	0.068	0.017	0.054	0.075	0.071	0.007	0.276	0.069
91	Cellmembrane	Cellmembrane	0.614	GO:0016020		*0.614	0.007	0.072	0.041	0.021	0.032	0.062	0.089	0.013	0.017	0.033
92	Cellmembrane	Plastid	0.394	GO:0016020	x	0.19	0.005	0.086	0.039	0.019	0.043	0.068	0.072	0.009	*0.394	0.074
93	cellwall	cellwall	0.547	GO:0005618		0.06	*0.547	0.052	0.051	0.068	0.028	0.055	0.074	0.01	0.022	0.033
94	cellwall	cellwall	0.54	GO:0005618		0.066	*0.54	0.063	0.039	0.081	0.026	0.055	0.073	0.007	0.016	0.035
95	cellwall	cellwall	0.538	GO:0005618		0.067	*0.538	0.066	0.036	0.067	0.031	0.062	0.084	0.007	0.012	0.03
96	cellwall	cellwall	0.518	GO:0005618		0.067	*0.518	0.052	0.04	0.105	0.025	0.06	0.073	0.007	0.017	0.035
97	cellwall	cellwall	0.544	GO:0005618		0.074	*0.544	0.053	0.038	0.069	0.029	0.055	0.081	0.007	0.015	0.033
98	Cytoplasm	Cytoplasm	0.693	GO:0005737		0.054	0.005	*0.693	0.034	0.017	0.025	0.054	0.082	0.007	0.004	0.024
99	Cytoplasm	Cytoplasm	0.696	GO:0005737		0.057	0.005	*0.696	0.034	0.017	0.025	0.054	0.08	0.007	0.004	0.022
100	Cytoplasm	Cytoplasm	0.693	GO:0005737		0.057	0.005	*0.693	0.034	0.017	0.025	0.054	0.082	0.007	0.004	0.022
101	Cytoplasm	Cytoplasm	0.64	GO:0005737		0.061	0.007	*0.64	0.036	0.029	0.027	0.069	0.081	0.012	0.01	0.029
102	Cytoplasm	Cytoplasm	0.68	GO:0005737		0.054	0.007	*0.68	0.035	0.019	0.026	0.055	0.082	0.013	0.006	0.022
103	Cytoplasm	Cytoplasm	0.689	GO:0005737		0.06	0.005	*0.689	0.034	0.017	0.025	0.056	0.079	0.007	0.007	0.022
104	Cytoplasm	Cytoplasm	0.689	GO:0005737		0.054	0.007	*0.689	0.035	0.019	0.027	0.055	0.074	0.013	0.004	0.022
105	Cytoplasm	Cytoplasm	0.693	GO:0005737		0.057	0.005	*0.693	0.034	0.017	0.025	0.056	0.08	0.007	0.004	0.022
106	Cytoplasm	Nucleus	0.513	GO:0005737	x	0.059	0.005	0.221	0.039	0.017	0.029	0.054	*0.513	0.009	0.032	0.022
107	Cytoplasm	Cytoplasm	0.448	GO:0005737		0.058	0.005	*0.448	0.034	0.017	0.025	0.063	0.082	0.008	0.224	0.035
108	Cytoplasm	Cytoplasm	0.488	GO:0005737		0.054	0.005	*0.488	0.039	0.017	0.027	0.06	0.074	0.009	0.2	0.026
109	Cytoplasm	Cytoplasm	0.381	GO:0005737		0.067	0.015	*0.381	0.037	0.05	0.025	0.065	0.084	0.012	0.016	0.25
110	Cytoplasm	Vacuole	0.44	GO:0005737	x	0.066	0.028	0.13	0.036	0.112	0.028	0.06	0.074	0.009	0.016	*0.44
111	Cytoplasm	Cytoplasm	0.656	GO:0005737		0.055	0.007	*0.656	0.037	0.024	0.028	0.069	0.072	0.013	0.012	0.027
112	Cytoplasm	Cytoplasm	0.673	GO:0005737		0.056	0.005	*0.673	0.043	0.017	0.025	0.058	0.077	0.014	0.009	0.024
113	Cytoplasm	Cytoplasm	0.642	GO:0005737		0.056	0.005	*0.642	0.051	0.024	0.027	0.059	0.071	0.024	0.01	0.032
114	Cytoplasm	Cellmembrane	0.379	GO:0005737	x	*0.379	0.005	0.338	0.039	0.017	0.025	0.054	0.095	0.011	0.009	0.026
115	Cytoplasm	Cytoplasm	0.493	GO:0005737		0.067	0.005	*0.493	0.182	0.048	0.028	0.057	0.08	0.01	0.007	0.024
116	Cytoplasm	Cytoplasm	0.523	GO:0005737		0.057	0.007	*0.523	0.038	0.031	0.03	0.066	0.072	0.01	0.142	0.024
117	Cytoplasm	Cytoplasm	0.383	GO:0005737		0.063	0.005	*0.383	0.043	0.017	0.026	0.056	0.089	0.011	0.285	0.022
118	Cytoplasm	Cytoplasm	0.633	GO:0005737		0.058	0.005	*0.633	0.036	0.017	0.033	0.061	0.085	0.009	0.04	0.024
119	Cytoplasm	Cytoplasm	0.408	GO:0005737		0.054	0.005	*0.408	0.036	0.047	0.025	0.07	0.07	0.011	0.25	0.024
120	Cytoplasm	Cytoplasm	0.37	GO:0005737		0.342	0.005	*0.37	0.037	0.026	0.027	0.055	0.082	0.012	0.021	0.023
121	Cytoplasm	Cytoplasm	0.433	GO:0005737		0.27	0.005	*0.433	0.039	0.034	0.025	0.064	0.07	0.009	0.021	0.03
122	Cytoplasm	Cytoplasm	0.375	GO:0005737		0.323	0.007	*0.375	0.047	0.026	0.026	0.07	0.072	0.008	0.024	0.023
123	Cytoplasm	Nucleus	0.478	GO:0005737	x	0.067	0.008	0.24	0.039	0.032	0.028	0.056	*0.478	0.012	0.007	0.035
124	Cytoplasm	Cytoplasm	0.463	GO:0005737		0.057	0.005	*0.463	0.037	0.019	0.027	0.065	0.072	0.007	0.225	0.022
125	Cytoplasm	Cytoplasm	0.45	GO:0005737		0.059	0.005	*0.45	0.037	0.242	0.028	0.058	0.074	0.014	0.011	0.022
126	Cytoplasm	Cytoplasm	0.427	GO:0005737		0.056	0.005	*0.427	0.037	0.049	0.025	0.058	0.077	0.015	0.228	0.024
127	Cytoplasm	Nucleus	0.379	GO:0005737	x	0.065	0.005	0.343	0.037	0.02	0.034	0.06	*0.379	0.013	0.023	0.022
128	Cytoplasm	Cytoplasm	0.529	GO:0005737		0.058	0.005	*0.529	0.036	0.022	0.028	0.063	0.073	0.012	0.137	0.037
129	Cytoplasm	Nucleus	0.573	GO:0005737	x	0.068	0.005	0.15	0.037	0.025	0.025	0.054	*0.573	0.012	0.027	0.024
130	Cytoplasm	Cytoplasm	0.633	GO:0005737		0.07	0.005	*0.633	0.039	0.022	0.034	0.054	0.095	0.011	0.014	0.022
131	Cytoplasm	Cytoplasm	0.64	GO:0005737		0.059	0.007	*0.64	0.042	0.018	0.028	0.056	0.109	0.01	0.007	0.023
132	Cytoplasm	Cytoplasm	0.618	GO:0005737		0.062	0.005	*0.618	0.047	0.022	0.03	0.059	0.103	0.017	0.018	0.022
133	Cytoplasm	Cytoplasm	0.458	GO:0005737		0.054	0.005	*0.458	0.034	0.017	0.027	0.057	0.149	0.007	0.17	0.022
134	Cytoplasm	Cytoplasm	0.524	GO:0005737		0.067	0.005	*0.524	0.036	0.019	0.047	0.059	0.158	0.01	0.013	0.061
135	Cytoplasm	Cytoplasm	0.366	GO:0005737		0.057	0.005	*0.366	0.034	0.019	0.026	0.055	0.138	0.007	0.01	0.284
136	Cytoplasm	Cytoplasm	0.428	GO:0005737		0.058	0.005	*0.428	0.043	0.026	0.027	0.059	0.144	0.012	0.177	0.022
137	Cytoplasm	Cytoplasm	0.481	GO:0005737		0.057	0.005	*0.481	0.046	0.017	0.041	0.068	0.083	0.009	0.169	0.024
138	ER	ER	0.665	GO:0005783		0.067	0.005	0.042	*0.665	0.017	0.04	0.054	0.07	0.007	0.011	0.022
139	ER	ER	0.633	GO:0016020		0.079	0.005	0.046	*0.633	0.019	0.044	0.058	0.072	0.009	0.009	0.025
140	ER	Vacuole	0.378	GO:0005783	x	0.101	0.005	0.061	0.197	0.021	0.047	0.075	0.084	0.015	0.016	*0.378
141	ER	ER	0.418	GO:0005783		0.073	0.007	0.227	*0.418	0.027	0.059	0.057	0.073	0.012	0.01	0.036
142	ER	ER	0.616	GO:0005783		0.069	0.005	0.065	*0.616	0.031	0.028	0.059	0.079	0.014	0.011	0.023
143	ER	ER	0.354	GO:0005783		0.077	0.005	0.053	*0.354	0.025	0.026	0.059	0.097	0.009	0.26	0.033
144	ER	ER	0.325	GO:0005783		0.073	0.007	0.199	*0.325	0.162	0.031	0.07	0.07	0.01	0.02	0.033
145	ER	ER	0.45	GO:0005783		0.064	0.01	0.046	*0.45	0.084	0.04	0.073	0.073	0.007	0.107	0.045
146	ER	ER	0.589	GO:0016020		0.089	0.005	0.049	*0.589	0.024	0.057	0.056	0.07	0.007	0.015	0.041
147	ER	ER	0.619	GO:0016020		0.092	0.005	0.044	*0.619	0.017	0.036	0.061	0.07	0.011	0.014	0.032
148	ER	Cellmembrane	0.611	GO:0016020	x	*0.611	0.005	0.042	0.079	0.017	0.059	0.065	0.07	0.007	0.014	0.03
149	ER	ER	0.599	GO:0005783		0.072	0.006	0.05	*0.599	0.017	0.047	0.056	0.096	0.007	0.022	0.027
150	ER	ER	0.648	GO:0016020		0.082	0.005	0.044	*0.648	0.017	0.03	0.055	0.075	0.01	0.005	0.031
151	ER	ER	0.592	GO:0016020		0.089	0.005	0.045	*0.592	0.017	0.055	0.059	0.07	0.009	0.015	0.045
152	ER	ER	0.641	GO:0016020		0.064	0.005	0.043	*0.641	0.017	0.057	0.055	0.074	0.009	0.011	0.024
153	ER	ER	0.607	GO:0016020		0.089	0.005	0.044	*0.607	0.019	0.054	0.056	0.07	0.009	0.013	0.032
154	ER	ER	0.612	GO:0016020		0.085	0.005	0.047	*0.612	0.019	0.043	0.061	0.07	0.007	0.011	0.042
155	ER	ER	0.61	GO:0016020		0.09	0.005	0.047	*0.61	0.021	0.045	0.056	0.072	0.007	0.008	0.039
156	ER	ER	0.59	GO:0016020		0.092	0.005	0.047	*0.59	0.019	0.047	0.066	0.075	0.01	0.014	0.037
157	ER	ER	0.605	GO:0005783		0.068	0.006	0.06	*0.605	0.044	0.027	0.057	0.074	0.007	0.023	0.028
158	ER	ER	0.61	GO:0005783		0.059	0.005	0.059	*0.61	0.045	0.031	0.056	0.076	0.008	0.016	0.036
159	ER	ER	0.614	GO:0005783		0.061	0.005	0.062	*0.614	0.04	0.028	0.064	0.079	0.008	0.015	0.025
160	ER	ER	0.59	GO:0005783		0.06	0.007	0.061	*0.59	0.051	0.026	0.059	0.079	0.01	0.014	0.043
161	ER	ER	0.592	GO:0005783		0.066	0.007	0.063	*0.592	0.045	0.027	0.062	0.087	0.007	0.015	0.028
162	ER	ER	0.61	GO:0005783		0.064	0.011	0.065	*0.61	0.027	0.034	0.062	0.073	0.008	0.008	0.04
163	ER	ER	0.513	GO:0005783		0.125	0.005	0.047	*0.513	0.022	0.033	0.073	0.072	0.011	0.025	0.074
164	ER	Plastid	0.295	GO:0005783	x	0.063	0.005	0.143	0.253	0.027	0.026	0.065	0.076	0.009	*0.295	0.038
165	ER	ER	0.513	GO:0005783		0.125	0.005	0.047	*0.513	0.022	0.033	0.073	0.072	0.011	0.025	0.074
166	ER	Plastid	0.295	GO:0005783	x	0.063	0.005	0.143	0.253	0.027	0.026	0.065	0.076	0.009	*0.295	0.038
167	Extra	Extra	0.564	NA		0.067	0.012	0.054	0.042	*0.564	0.031	0.075	0.077	0.008	0.034	0.037
168	Extra	Extra	0.57	NA		0.066	0.009	0.054	0.045	*0.57	0.026	0.068	0.078	0.01	0.024	0.05
169	Extra	Cellmembrane	0.455	NA	x	*0.455	0.017	0.054	0.04	0.197	0.029	0.061	0.072	0.009	0.027	0.039
170	Extra	Nucleus	0.539	GO:0005783	x	0.054	0.005	0.06	0.157	0.034	0.026	0.081	*0.539	0.007	0.014	0.022
171	Extra	Extra	0.635	NA		0.061	0.009	0.05	0.037	*0.635	0.028	0.055	0.077	0.01	0.013	0.025
172	Extra	Vacuole	0.261	NA	x	0.054	0.033	0.076	0.044	0.085	0.031	0.08	0.089	0.007	0.24	*0.261
173	Extra	Extra	0.356	NA		0.117	0.025	0.08	0.046	*0.356	0.027	0.134	0.095	0.008	0.042	0.068
174	Extra	Nucleus	0.457	NA	x	0.07	0.022	0.057	0.04	0.183	0.026	0.067	*0.457	0.007	0.037	0.035
175	Extra	Extra	0.401	NA		0.066	0.067	0.047	0.171	*0.401	0.028	0.059	0.075	0.007	0.023	0.056
176	Extra	Plastid	0.361	NA	x	0.065	0.029	0.057	0.035	0.238	0.029	0.061	0.078	0.009	*0.361	0.037
177	Extra	Extra	0.27	NA		0.068	0.01	0.11	0.036	*0.27	0.027	0.165	0.129	0.008	0.024	0.153
178	Extra	Extra	0.6	GO:0005615		0.087	0.009	0.055	0.041	*0.6	0.025	0.054	0.077	0.007	0.012	0.032
179	Extra	Extra	0.587	GO:0005615		0.061	0.007	0.053	0.039	*0.587	0.026	0.076	0.076	0.012	0.038	0.025
180	Extra	Extra	0.607	GO:0005615		0.064	0.007	0.055	0.035	*0.607	0.025	0.058	0.091	0.007	0.022	0.029
181	Golgi	Golgi	0.369	GO:0016020		0.072	0.005	0.043	0.295	0.017	*0.369	0.065	0.074	0.011	0.026	0.024
182	Golgi	Golgi	0.479	GO:0016020		0.073	0.005	0.05	0.189	0.02	*0.479	0.058	0.075	0.007	0.012	0.032
183	Golgi	ER	0.53	GO:0016020	x	0.107	0.008	0.042	*0.53	0.019	0.129	0.054	0.07	0.007	0.009	0.024
184	Golgi	ER	0.44	GO:0016020	x	0.126	0.005	0.057	*0.44	0.018	0.119	0.06	0.115	0.01	0.015	0.036
185	Golgi	Golgi	0.31	GO:0016020		0.098	0.005	0.067	0.287	0.017	*0.31	0.058	0.109	0.01	0.013	0.027
186	Golgi	Golgi	0.32	GO:0016020		0.104	0.005	0.06	0.271	0.017	*0.32	0.061	0.111	0.007	0.015	0.029
187	Golgi	ER	0.461	GO:0016020	x	0.106	0.005	0.047	*0.461	0.017	0.18	0.056	0.088	0.009	0.005	0.025
188	Golgi	Cellmembrane	0.636	GO:0016020	x	*0.636	0.009	0.05	0.05	0.033	0.041	0.059	0.077	0.007	0.01	0.028
189	Golgi	ER	0.476	GO:0016020	x	0.149	0.005	0.058	*0.476	0.021	0.08	0.059	0.08	0.008	0.021	0.044
190	Golgi	Cellmembrane	0.589	GO:0016020	x	*0.589	0.005	0.066	0.041	0.022	0.068	0.054	0.103	0.009	0.01	0.033
191	Golgi	ER	0.542	GO:0016020	x	0.043	0.005	0.05	*0.542	0.021	0.068	0.087	0.079	0.012	0.043	0.049
192	Golgi	Cellmembrane	0.571	GO:0016020	x	*0.571	0.005	0.06	0.035	0.02	0.065	0.076	0.103	0.009	0.021	0.036
193	Golgi	Golgi	0.263	GO:0016020		0.19	0.005	0.05	0.095	0.019	*0.263	0.064	0.074	0.009	0.166	0.064
194	Golgi	ER	0.326	GO:0016020	x	0.318	0.005	0.042	*0.326	0.017	0.044	0.059	0.07	0.007	0.007	0.105
195	Golgi	Golgi	0.349	GO:0016020		0.156	0.005	0.043	0.051	0.017	*0.349	0.056	0.074	0.007	0.159	0.083
196	Golgi	Golgi	0.291	GO:0016020		0.225	0.007	0.082	0.044	0.02	*0.291	0.062	0.083	0.008	0.077	0.102
197	Golgi	Golgi	0.614	GO:0016020		0.067	0.006	0.042	0.046	0.024	*0.614	0.066	0.07	0.007	0.03	0.029
198	Golgi	Golgi	0.621	GO:0016020		0.065	0.007	0.047	0.054	0.017	*0.621	0.069	0.071	0.007	0.018	0.026
199	Golgi	Golgi	0.567	GO:0016020		0.107	0.007	0.052	0.063	0.019	*0.567	0.069	0.07	0.009	0.007	0.03
200	Golgi	Golgi	0.396	GO:0016020		0.085	0.005	0.052	0.04	0.017	*0.396	0.081	0.08	0.007	0.212	0.025
201	Golgi	Golgi	0.567	GO:0016020		0.138	0.005	0.042	0.047	0.017	*0.567	0.058	0.07	0.007	0.012	0.037
202	Golgi	Golgi	0.377	GO:0016020		0.144	0.007	0.048	0.041	0.017	*0.377	0.062	0.215	0.009	0.013	0.066
203	Golgi	Golgi	0.552	GO:0016020		0.074	0.005	0.055	0.045	0.018	*0.552	0.099	0.073	0.01	0.025	0.044
204	Mitochondria	Mitochondria	0.496	GO:0005739		0.207	0.005	0.061	0.035	0.022	0.028	*0.496	0.073	0.009	0.041	0.022
205	Mitochondria	Mitochondria	0.324	GO:0005739		0.059	0.006	0.096	0.071	0.029	0.025	*0.324	0.089	0.007	0.268	0.026
206	Mitochondria	ER	0.373	GO:0005739	x	0.069	0.005	0.047	*0.373	0.02	0.034	0.321	0.077	0.008	0.023	0.024
207	Mitochondria	Mitochondria	0.361	GO:0005739		0.069	0.007	0.064	0.1	0.034	0.025	*0.361	0.085	0.009	0.222	0.024
208	Mitochondria	Plastid	0.372	GO:0005739	x	0.063	0.006	0.057	0.043	0.032	0.025	0.298	0.075	0.007	*0.372	0.023
209	Mitochondria	Mitochondria	0.484	GO:0005739		0.073	0.005	0.068	0.099	0.026	0.028	*0.484	0.086	0.015	0.05	0.066
210	Mitochondria	Mitochondria	0.428	GO:0005739		0.056	0.007	0.055	0.066	0.028	0.031	*0.428	0.077	0.01	0.22	0.022
211	Mitochondria	Mitochondria	0.433	GO:0005739		0.054	0.005	0.048	0.045	0.017	0.027	*0.433	0.099	0.007	0.24	0.024
212	Mitochondria	Mitochondria	0.401	GO:0005739		0.057	0.006	0.061	0.042	0.026	0.025	*0.401	0.071	0.007	0.282	0.022
213	Mitochondria	Mitochondria	0.428	GO:0005739		0.078	0.008	0.07	0.045	0.027	0.027	*0.428	0.136	0.011	0.114	0.059
214	Mitochondria	Mitochondria	0.346	GO:0005739		0.065	0.005	0.061	0.043	0.031	0.027	*0.346	0.103	0.008	0.29	0.022
215	Mitochondria	Plastid	0.418	GO:0005739	x	0.054	0.005	0.042	0.035	0.017	0.025	0.306	0.07	0.007	*0.418	0.022
216	Mitochondria	Mitochondria	0.559	GO:0005739		0.054	0.005	0.047	0.037	0.017	0.026	*0.559	0.205	0.01	0.017	0.023
217	Mitochondria	ER	0.437	GO:0005739	x	0.065	0.007	0.063	*0.437	0.027	0.032	0.223	0.099	0.008	0.016	0.023
218	Mitochondria	Mitochondria	0.408	GO:0005739		0.058	0.005	0.075	0.045	0.025	0.026	*0.408	0.11	0.01	0.213	0.024
219	Mitochondria	Nucleus	0.553	GO:0005739	x	0.063	0.007	0.063	0.041	0.018	0.03	0.169	*0.553	0.018	0.016	0.024
220	Mitochondria	Mitochondria	0.311	GO:0005739		0.061	0.005	0.12	0.039	0.022	0.025	*0.311	0.11	0.009	0.272	0.025
221	Mitochondria	Mitochondria	0.291	GO:0005739		0.06	0.005	0.131	0.05	0.023	0.026	*0.291	0.096	0.007	0.285	0.025
222	Mitochondria	Cellmembrane	0.392	GO:0005739	x	*0.392	0.005	0.087	0.042	0.017	0.026	0.28	0.092	0.008	0.026	0.025
223	Mitochondria	Mitochondria	0.331	GO:0005739		0.061	0.007	0.072	0.044	0.026	0.027	*0.331	0.074	0.01	0.32	0.029
224	Mitochondria	Mitochondria	0.315	GO:0005739		0.056	0.005	0.124	0.039	0.022	0.027	*0.315	0.082	0.007	0.295	0.027
225	Mitochondria	Mitochondria	0.643	GO:0005739		0.056	0.005	0.049	0.039	0.019	0.03	*0.643	0.118	0.007	0.009	0.026
226	Mitochondria	Mitochondria	0.439	GO:0005739		0.061	0.005	0.064	0.038	0.02	0.027	*0.439	0.117	0.007	0.199	0.022
227	Mitochondria	Mitochondria	0.412	GO:0005739		0.058	0.005	0.061	0.05	0.022	0.025	*0.412	0.075	0.013	0.258	0.022
228	Mitochondria	ER	0.461	GO:0005739	x	0.062	0.005	0.055	*0.461	0.023	0.033	0.226	0.076	0.008	0.026	0.027
229	Mitochondria	Nucleus	0.492	GO:0005739	x	0.061	0.005	0.056	0.043	0.025	0.025	0.234	*0.492	0.007	0.03	0.022
230	Mitochondria	Plastid	0.442	GO:0005739	x	0.057	0.007	0.043	0.041	0.026	0.027	0.254	0.072	0.007	*0.442	0.024
231	Mitochondria	Mitochondria	0.488	GO:0005739		0.081	0.007	0.098	0.043	0.023	0.032	*0.488	0.084	0.009	0.054	0.08
232	Mitochondria	Cytoplasm	0.33	NA	x	0.084	0.015	*0.33	0.037	0.13	0.027	0.111	0.12	0.008	0.069	0.067
233	Mitochondria	Plastid	0.327	GO:0005739	x	0.058	0.007	0.086	0.043	0.017	0.028	0.326	0.077	0.011	*0.327	0.022
234	Mitochondria	Mitochondria	0.454	GO:0005739		0.056	0.005	0.055	0.062	0.023	0.027	*0.454	0.081	0.169	0.045	0.024
235	Mitochondria	Mitochondria	0.558	GO:0005739		0.16	0.005	0.042	0.037	0.017	0.028	*0.558	0.07	0.009	0.052	0.022
236	Mitochondria	Mitochondria	0.498	GO:0005739		0.059	0.009	0.049	0.044	0.022	0.025	*0.498	0.218	0.009	0.045	0.022
237	Mitochondria	Plastid	0.503	GO:0005739	x	0.069	0.005	0.048	0.04	0.021	0.026	0.175	0.081	0.007	*0.503	0.026
238	Mitochondria	Mitochondria	0.412	GO:0005739		0.054	0.005	0.049	0.04	0.022	0.034	*0.412	0.072	0.007	0.284	0.022
239	Mitochondria	Plastid	0.456	GO:0005739	x	0.062	0.005	0.049	0.035	0.019	0.03	0.214	0.102	0.007	*0.456	0.022
240	Mitochondria	Mitochondria	0.375	GO:0005739		0.056	0.007	0.046	0.036	0.021	0.027	*0.375	0.093	0.007	0.308	0.023
241	Mitochondria	Mitochondria	0.687	GO:0005739		0.054	0.005	0.052	0.036	0.017	0.025	*0.687	0.072	0.007	0.022	0.022
242	Mitochondria	Plastid	0.366	GO:0005739	x	0.057	0.005	0.114	0.04	0.032	0.026	0.244	0.079	0.009	*0.366	0.029
243	Mitochondria	Plastid	0.335	GO:0005739	x	0.06	0.013	0.05	0.075	0.029	0.025	0.294	0.076	0.009	*0.335	0.035
244	Mitochondria	Mitochondria	0.348	GO:0005739		0.056	0.005	0.043	0.039	0.025	0.028	*0.348	0.076	0.01	0.347	0.023
245	Mitochondria	Cellmembrane	0.571	GO:0005739	x	*0.571	0.007	0.047	0.047	0.021	0.027	0.16	0.07	0.009	0.016	0.024
246	Mitochondria	Plastid	0.37	GO:0005739	x	0.056	0.005	0.047	0.034	0.017	0.027	0.341	0.07	0.01	*0.37	0.023
247	Mitochondria	ER	0.352	GO:0005739	x	0.074	0.005	0.042	*0.352	0.017	0.03	0.343	0.07	0.007	0.038	0.022
248	Mitochondria	Mitochondria	0.539	GO:0005739		0.06	0.005	0.042	0.053	0.017	0.142	*0.539	0.07	0.007	0.044	0.022
249	Mitochondria	Mitochondria	0.378	NA		0.197	0.008	0.046	0.042	0.033	0.027	*0.378	0.071	0.007	0.119	0.07
250	Mitochondria	Mitochondria	0.457	GO:0005739		0.07	0.005	0.042	0.074	0.018	0.03	*0.457	0.07	0.009	0.201	0.024
251	Mitochondria	Cellmembrane	0.511	GO:0005739	x	*0.511	0.009	0.044	0.037	0.041	0.036	0.193	0.07	0.01	0.024	0.024
252	Mitochondria	Mitochondria	0.427	GO:0005739		0.058	0.008	0.05	0.043	0.039	0.031	*0.427	0.276	0.008	0.028	0.033
253	Mitochondria	Cellmembrane	0.452	GO:0005739	x	*0.452	0.005	0.044	0.051	0.031	0.03	0.261	0.07	0.011	0.02	0.026
254	Mitochondria	Cellmembrane	0.475	GO:0005739	x	*0.475	0.005	0.042	0.042	0.043	0.035	0.222	0.07	0.012	0.031	0.022
255	Mitochondria	Mitochondria	0.403	GO:0005739		0.289	0.007	0.062	0.046	0.024	0.03	*0.403	0.075	0.01	0.03	0.024
256	Nucleus	Nucleus	0.62	GO:0005783		0.055	0.005	0.049	0.106	0.04	0.026	0.055	*0.62	0.007	0.008	0.031
257	Nucleus	Nucleus	0.703	GO:0005634		0.054	0.005	0.048	0.036	0.017	0.028	0.063	*0.703	0.009	0.014	0.022
258	Nucleus	Nucleus	0.723	GO:0005634		0.054	0.005	0.047	0.036	0.017	0.027	0.056	*0.723	0.009	0.004	0.022
259	Nucleus	Nucleus	0.699	GO:0005634		0.061	0.005	0.053	0.034	0.017	0.027	0.058	*0.699	0.007	0.013	0.026
260	Nucleus	Nucleus	0.732	GO:0005634		0.054	0.005	0.042	0.034	0.017	0.027	0.056	*0.732	0.008	0.004	0.022
261	Nucleus	Nucleus	0.712	GO:0005634		0.058	0.005	0.042	0.036	0.022	0.032	0.059	*0.712	0.007	0.004	0.024
262	Nucleus	Cytoplasm	0.425	GO:0005634	x	0.065	0.005	*0.425	0.044	0.017	0.034	0.054	0.306	0.009	0.019	0.023
263	Nucleus	Nucleus	0.521	GO:0005634		0.079	0.007	0.051	0.05	0.019	0.04	0.17	*0.521	0.007	0.03	0.026
264	Nucleus	Nucleus	0.707	GO:0005634		0.054	0.005	0.047	0.034	0.019	0.027	0.054	*0.707	0.007	0.024	0.022
265	Nucleus	Nucleus	0.712	GO:0005634		0.058	0.005	0.043	0.034	0.017	0.026	0.062	*0.712	0.009	0.012	0.022
266	Nucleus	Nucleus	0.58	GO:0005634		0.061	0.005	0.052	0.035	0.027	0.132	0.059	*0.58	0.008	0.017	0.024
267	Nucleus	Nucleus	0.531	GO:0005634		0.057	0.005	0.048	0.039	0.022	0.027	0.089	*0.531	0.007	0.153	0.022
268	Nucleus	Nucleus	0.654	GO:0005634		0.06	0.005	0.057	0.051	0.023	0.033	0.058	*0.654	0.013	0.015	0.033
269	Nucleus	Nucleus	0.73	GO:0005634		0.055	0.005	0.044	0.034	0.017	0.026	0.054	*0.73	0.007	0.007	0.022
270	Nucleus	Nucleus	0.429	GO:0005634		0.292	0.005	0.084	0.036	0.019	0.032	0.057	*0.429	0.007	0.016	0.022
271	Nucleus	Nucleus	0.611	GO:0005634		0.061	0.005	0.052	0.037	0.019	0.028	0.054	*0.611	0.007	0.104	0.022
272	Nucleus	Nucleus	0.667	GO:0005634		0.089	0.007	0.047	0.039	0.024	0.031	0.054	*0.667	0.007	0.009	0.025
273	Nucleus	Nucleus	0.727	GO:0005634		0.054	0.005	0.047	0.034	0.017	0.025	0.054	*0.727	0.009	0.007	0.022
274	Nucleus	Nucleus	0.692	GO:0005634		0.062	0.005	0.053	0.035	0.02	0.028	0.061	*0.692	0.007	0.014	0.022
275	Nucleus	Nucleus	0.716	GO:0005634		0.054	0.005	0.056	0.035	0.017	0.025	0.057	*0.716	0.009	0.005	0.022
276	Nucleus	Nucleus	0.464	GO:0005634		0.057	0.006	0.057	0.034	0.019	0.027	0.054	*0.464	0.007	0.253	0.022
277	Nucleus	Nucleus	0.683	GO:0005634		0.056	0.005	0.069	0.034	0.019	0.025	0.072	*0.683	0.007	0.009	0.022
278	Nucleus	Nucleus	0.376	GO:0005634		0.358	0.005	0.079	0.036	0.018	0.039	0.054	*0.376	0.007	0.007	0.022
279	Nucleus	Nucleus	0.705	GO:0005634		0.057	0.005	0.051	0.035	0.018	0.026	0.054	*0.705	0.008	0.02	0.022
280	Nucleus	Nucleus	0.71	GO:0005634		0.054	0.005	0.042	0.034	0.019	0.025	0.056	*0.71	0.007	0.026	0.022
281	Nucleus	Nucleus	0.721	GO:0005634		0.054	0.005	0.044	0.036	0.017	0.025	0.058	*0.721	0.009	0.009	0.022
282	Nucleus	Nucleus	0.613	GO:0005634		0.054	0.005	0.049	0.035	0.017	0.035	0.057	*0.613	0.007	0.097	0.032
283	Nucleus	Nucleus	0.536	GO:0005634		0.058	0.005	0.221	0.036	0.017	0.03	0.054	*0.536	0.007	0.015	0.022
284	Nucleus	Nucleus	0.532	GO:0005634		0.064	0.005	0.098	0.04	0.019	0.028	0.055	*0.532	0.007	0.127	0.025
285	Nucleus	Nucleus	0.495	GO:0005634		0.061	0.007	0.095	0.035	0.019	0.03	0.057	*0.495	0.007	0.018	0.176
286	Nucleus	Nucleus	0.683	GO:0005634		0.059	0.007	0.06	0.048	0.017	0.028	0.057	*0.683	0.01	0.009	0.022
287	Nucleus	Nucleus	0.69	GO:0005634		0.063	0.005	0.058	0.039	0.018	0.029	0.054	*0.69	0.012	0.013	0.022
288	Nucleus	Nucleus	0.732	GO:0005634		0.054	0.005	0.042	0.036	0.017	0.027	0.054	*0.732	0.007	0.004	0.022
289	Nucleus	Nucleus	0.734	GO:0005634		0.054	0.005	0.044	0.034	0.017	0.025	0.054	*0.734	0.007	0.004	0.022
290	Nucleus	Nucleus	0.73	GO:0005634		0.054	0.005	0.044	0.039	0.017	0.025	0.054	*0.73	0.007	0.004	0.022
291	Nucleus	Nucleus	0.685	GO:0005634		0.064	0.005	0.052	0.034	0.017	0.028	0.058	*0.685	0.008	0.023	0.024
292	Nucleus	Nucleus	0.707	GO:0005634		0.068	0.005	0.05	0.035	0.017	0.027	0.058	*0.707	0.007	0.004	0.022
293	Nucleus	Nucleus	0.683	GO:0005634		0.061	0.005	0.057	0.034	0.017	0.026	0.061	*0.683	0.01	0.021	0.025
294	Nucleus	Nucleus	0.721	GO:0005634		0.056	0.005	0.047	0.034	0.019	0.03	0.054	*0.721	0.007	0.007	0.022
295	Nucleus	Nucleus	0.403	GO:0005634		0.327	0.005	0.081	0.035	0.017	0.029	0.062	*0.403	0.007	0.012	0.023
296	Nucleus	Nucleus	0.716	GO:0005634		0.056	0.005	0.048	0.034	0.019	0.025	0.057	*0.716	0.007	0.008	0.024
297	Nucleus	Nucleus	0.721	GO:0005634		0.054	0.005	0.044	0.038	0.018	0.031	0.054	*0.721	0.007	0.007	0.022
298	Nucleus	Nucleus	0.701	GO:0005634		0.054	0.005	0.054	0.039	0.02	0.037	0.054	*0.701	0.007	0.007	0.022
299	Nucleus	Nucleus	0.634	GO:0005634		0.072	0.005	0.056	0.037	0.019	0.037	0.059	*0.634	0.008	0.018	0.055
300	Nucleus	Nucleus	0.507	GO:0005634		0.21	0.005	0.088	0.035	0.02	0.044	0.054	*0.507	0.007	0.008	0.023
301	Nucleus	Nucleus	0.449	GO:0005634		0.279	0.009	0.077	0.035	0.022	0.025	0.061	*0.449	0.009	0.012	0.022
302	Nucleus	Nucleus	0.596	GO:0005634		0.056	0.005	0.057	0.039	0.017	0.025	0.17	*0.596	0.009	0.005	0.022
303	Nucleus	Nucleus	0.613	GO:0005634		0.055	0.005	0.045	0.149	0.018	0.026	0.055	*0.613	0.007	0.007	0.022
304	Nucleus	Nucleus	0.712	GO:0005634		0.054	0.005	0.056	0.034	0.018	0.025	0.057	*0.712	0.007	0.012	0.022
305	Nucleus	Nucleus	0.658	GO:0005634		0.066	0.005	0.052	0.036	0.019	0.028	0.058	*0.658	0.008	0.015	0.055
306	Nucleus	Nucleus	0.727	GO:0005634		0.056	0.006	0.042	0.034	0.022	0.025	0.054	*0.727	0.007	0.004	0.022
307	Nucleus	Nucleus	0.568	GO:0005634		0.072	0.005	0.093	0.042	0.019	0.035	0.068	*0.568	0.009	0.027	0.062
308	Nucleus	Nucleus	0.617	GO:0005634		0.056	0.005	0.056	0.035	0.017	0.025	0.054	*0.617	0.007	0.106	0.022
309	Nucleus	Nucleus	0.584	GO:0005634		0.054	0.007	0.052	0.047	0.017	0.03	0.057	*0.584	0.007	0.121	0.024
310	Nucleus	Nucleus	0.59	GO:0005634		0.062	0.005	0.051	0.053	0.02	0.026	0.054	*0.59	0.007	0.1	0.032
311	Nucleus	Nucleus	0.361	GO:0005634		0.34	0.011	0.087	0.039	0.027	0.025	0.064	*0.361	0.007	0.014	0.023
312	Nucleus	Nucleus	0.665	GO:0005634		0.065	0.008	0.054	0.036	0.03	0.025	0.064	*0.665	0.007	0.02	0.024
313	Nucleus	Cellmembrane	0.362	GO:0005634	x	*0.362	0.005	0.082	0.035	0.018	0.029	0.059	0.354	0.007	0.024	0.024
314	Nucleus	Nucleus	0.652	GO:0005634		0.065	0.005	0.061	0.04	0.033	0.026	0.057	*0.652	0.009	0.026	0.026
315	Nucleus	Nucleus	0.552	GO:0005634		0.097	0.005	0.076	0.04	0.028	0.028	0.062	*0.552	0.008	0.025	0.08
316	Nucleus	Nucleus	0.719	GO:0005634		0.058	0.005	0.045	0.036	0.021	0.025	0.054	*0.719	0.007	0.009	0.022
317	Nucleus	Nucleus	0.71	GO:0005634		0.058	0.007	0.045	0.037	0.022	0.025	0.058	*0.71	0.007	0.008	0.024
318	Nucleus	Nucleus	0.43	GO:0005634		0.066	0.005	0.05	0.052	0.02	0.028	0.068	*0.43	0.007	0.245	0.03
319	Peroxiso	Peroxiso	0.426	NA		0.056	0.005	0.073	0.039	0.049	0.028	0.163	0.073	*0.426	0.047	0.039
320	Peroxiso	Cytoplasm	0.465	GO:0005777	x	0.058	0.005	*0.465	0.036	0.021	0.025	0.067	0.092	0.189	0.02	0.022
321	Peroxiso	Peroxiso	0.301	GO:0005777		0.058	0.005	0.108	0.037	0.021	0.026	0.061	0.086	*0.301	0.274	0.023
322	Peroxiso	Peroxiso	0.43	GO:0005777		0.068	0.005	0.119	0.05	0.02	0.028	0.087	0.088	*0.43	0.045	0.06
323	Peroxiso	Nucleus	0.481	GO:0005777	x	0.058	0.005	0.076	0.038	0.017	0.03	0.061	*0.481	0.191	0.02	0.023
324	Peroxiso	Cellmembrane	0.359	GO:0005777	x	*0.359	0.007	0.065	0.04	0.018	0.032	0.061	0.078	0.3	0.009	0.032
325	Plastid	Plastid	0.96	GO:0009507		0.003	0.002	0.006	0.001	0.005	0	0.008	0.015	0	*0.96	0.001
326	Plastid	Plastid	0.837	GO:0009507		0.001	0	0.007	0.002	0.001	0	0.039	0.001	0.111	*0.837	0.001
327	Plastid	Plastid	0.83	GO:0009507		0.005	0.002	0.008	0.001	0.003	0	0.037	0.003	0.109	*0.83	0.001
328	Plastid	Plastid	0.94	GO:0009507		0.023	0	0.003	0.005	0.002	0.005	0.013	0	0	*0.94	0.01
329	Plastid	Plastid	0.909	GO:0009507		0.007	0	0.029	0.004	0.013	0	0.019	0.009	0.001	*0.909	0.009
330	Plastid	Plastid	0.953	GO:0009507		0.003	0	0.02	0.001	0.003	0.004	0.013	0.001	0.002	*0.953	0
331	Plastid	Plastid	0.623	GO:0009507		0.003	0	0.071	0.269	0	0.008	0.012	0.006	0.005	*0.623	0.003
332	Plastid	Plastid	0.696	GO:0009507		0.222	0	0.048	0.003	0.003	0	0.019	0.001	0.005	*0.696	0.003
333	Plastid	Plastid	0.931	GO:0009507		0.003	0	0.022	0.005	0.003	0.002	0.017	0.002	0.008	*0.931	0.006
334	Plastid	Plastid	0.931	GO:0009507		0.008	0.001	0.019	0.008	0.004	0.008	0.013	0.007	0	*0.931	0.001
335	Plastid	Plastid	0.962	GO:0009507		0.007	0	0.005	0.005	0	0.002	0.016	0.001	0	*0.962	0
336	Plastid	Plastid	0.964	GO:0009507		0.005	0	0.005	0.005	0	0	0.015	0.004	0	*0.964	0
337	Plastid	Plastid	0.963	GO:0009507		0.002	0	0.009	0.002	0.001	0.008	0.008	0.003	0.002	*0.963	0.001
338	Plastid	Plastid	0.958	GO:0009507		0.001	0.002	0.007	0.008	0.006	0.007	0.008	0	0.002	*0.958	0.001
339	Plastid	Plastid	0.956	GO:0009507		0.005	0	0.015	0.001	0.003	0.002	0.014	0.002	0.001	*0.956	0
340	Plastid	Plastid	0.969	GO:0009507		0.001	0	0.011	0.001	0.002	0	0.013	0	0.002	*0.969	0.001
341	Plastid	Plastid	0.915	GO:0009507		0.005	0.001	0.014	0.009	0.003	0.002	0.041	0	0.002	*0.915	0.008
342	Plastid	Plastid	0.72	GO:0009507		0.001	0.005	0.012	0.005	0.002	0.165	0.08	0.003	0.001	*0.72	0.005
343	Plastid	Plastid	0.931	GO:0009507		0.01	0.002	0.015	0.008	0.005	0.011	0.017	0.001	0	*0.931	0.001
344	Plastid	Plastid	0.951	GO:0009507		0.006	0	0.008	0.009	0	0.01	0.009	0.004	0.002	*0.951	0
345	Plastid	Plastid	0.945	GO:0009507		0	0	0.009	0.008	0.003	0.005	0.013	0.013	0.002	*0.945	0.003
346	Plastid	Plastid	0.951	GO:0009507		0.003	0	0.008	0.005	0.003	0.004	0.014	0.007	0.004	*0.951	0.001
347	Plastid	Plastid	0.964	GO:0009507		0.001	0	0.004	0.002	0.001	0.007	0.012	0.004	0	*0.964	0.006
348	Plastid	Plastid	0.931	GO:0009507		0.031	0	0.003	0.012	0.001	0.006	0.013	0	0	*0.931	0.004
349	Plastid	Plastid	0.915	GO:0009507		0.047	0	0.003	0.015	0.001	0.003	0.011	0	0	*0.915	0.005
350	Plastid	Plastid	0.783	GO:0009507		0.01	0.002	0.014	0.148	0.006	0.005	0.011	0.015	0.001	*0.783	0.004
351	Plastid	Plastid	0.936	GO:0009507		0.003	0	0.005	0.001	0.009	0.002	0.039	0.004	0	*0.936	0.001
352	Plastid	Plastid	0.92	GO:0009507		0	0	0.012	0.001	0.014	0.004	0.039	0.004	0.002	*0.92	0.003
353	Plastid	Plastid	0.935	GO:0009507		0.003	0.003	0.015	0.001	0.006	0.003	0.008	0.015	0	*0.935	0.01
354	Plastid	Plastid	0.916	GO:0009507		0.003	0.005	0.015	0.004	0.006	0.005	0.019	0.025	0.002	*0.916	0.001
355	Plastid	Plastid	0.962	GO:0009507		0.001	0	0.004	0.006	0.005	0.001	0.019	0	0	*0.962	0.001
356	Plastid	Plastid	0.966	GO:0009507		0.005	0	0.004	0.001	0.003	0	0.017	0.004	0	*0.966	0
357	Plastid	Plastid	0.94	GO:0009507		0.002	0	0.005	0.005	0.007	0.009	0.017	0.004	0.002	*0.94	0.007
358	Plastid	Plastid	0.942	GO:0009507		0.001	0	0.011	0.005	0.003	0	0.036	0	0.002	*0.942	0.001
359	Plastid	Plastid	0.966	GO:0009507		0.001	0	0.01	0.002	0.003	0.001	0.013	0.002	0	*0.966	0.001
360	Plastid	Plastid	0.833	GO:0009507		0.132	0	0.004	0.004	0.001	0.002	0.008	0.015	0	*0.833	0.001
361	Plastid	Plastid	0.834	GO:0009507		0.002	0	0.006	0.127	0.001	0.003	0.02	0.001	0.003	*0.834	0.003
362	Plastid	Plastid	0.962	GO:0009507		0.009	0	0.012	0.003	0	0.002	0.01	0	0	*0.962	0
363	Plastid	Plastid	0.975	GO:0009507		0	0	0.003	0.001	0.005	0.002	0.013	0	0	*0.975	0
364	Plastid	Plastid	0.954	GO:0009507		0.001	0	0.009	0.003	0.007	0	0.02	0.001	0.004	*0.954	0
365	Plastid	Plastid	0.98	GO:0009507		0	0	0.005	0.001	0	0	0.01	0	0.001	*0.98	0.003
366	Plastid	Plastid	0.977	GO:0009507		0	0.002	0.003	0.001	0.005	0	0.01	0	0	*0.977	0
367	Plastid	Plastid	0.974	GO:0009507		0.001	0.002	0.005	0.002	0.003	0.002	0.009	0.001	0	*0.974	0
368	Plastid	Plastid	0.841	GO:0009507		0.127	0	0.006	0.007	0.003	0.002	0.008	0.005	0	*0.841	0.001
369	Plastid	Plastid	0.962	GO:0009507		0	0	0.012	0.002	0	0	0.02	0.003	0	*0.962	0
370	Plastid	Plastid	0.966	GO:0009507		0.004	0	0.01	0.003	0.007	0.002	0.004	0.001	0.002	*0.966	0
371	Plastid	Plastid	0.974	GO:0009507		0	0	0.003	0.001	0.003	0.003	0.012	0.002	0	*0.974	0
372	Plastid	Plastid	0.964	GO:0009507		0.003	0	0.011	0.003	0	0	0.012	0.002	0.004	*0.964	0
373	Plastid	Plastid	0.964	GO:0009507		0	0	0.011	0.001	0.003	0	0.019	0	0	*0.964	0
374	Plastid	Plastid	0.853	GO:0009507		0.004	0	0.006	0.118	0.001	0.007	0.009	0.002	0	*0.853	0.001
375	Plastid	Plastid	0.842	GO:0009507		0.003	0	0.009	0.11	0.003	0.005	0.015	0.004	0.007	*0.842	0.003
376	Plastid	Plastid	0.974	GO:0009507		0.001	0	0.004	0.003	0.001	0.003	0.006	0.006	0	*0.974	0.003
377	Plastid	Plastid	0.976	GO:0009507		0.006	0	0.008	0.001	0	0.002	0.006	0	0	*0.976	0.001
378	Plastid	Plastid	0.953	GO:0009507		0	0	0.006	0.005	0.011	0.004	0.009	0.005	0	*0.953	0.006
379	Plastid	Plastid	0.953	GO:0009507		0.003	0.002	0.01	0.003	0.009	0.004	0.01	0.003	0	*0.953	0.002
380	Plastid	Plastid	0.836	GO:0009507		0.004	0.003	0.009	0.005	0.004	0	0.011	0.118	0	*0.836	0.01
381	Plastid	Plastid	0.962	GO:0009507		0	0	0.008	0.012	0.003	0.002	0.006	0.004	0.002	*0.962	0
382	Plastid	Plastid	0.92	GO:0009507		0.001	0	0.011	0.001	0.003	0	0.01	0.053	0	*0.92	0.001
383	Plastid	Plastid	0.953	GO:0009507		0.013	0	0.014	0.003	0	0.002	0.01	0.003	0	*0.953	0
384	Plastid	Plastid	0.552	GO:0009507		0.005	0	0.053	0.354	0.003	0.009	0.01	0.011	0.001	*0.552	0.003
385	Plastid	Plastid	0.935	GO:0009507		0.005	0	0.029	0.01	0	0.002	0.013	0.002	0	*0.935	0.003
386	Plastid	Plastid	0.955	GO:0009507		0.005	0	0.015	0.001	0.003	0	0.011	0.01	0	*0.955	0
387	Plastid	Plastid	0.955	GO:0009507		0.016	0	0.003	0.003	0.005	0	0.01	0	0	*0.955	0.007
388	Plastid	Plastid	0.828	GO:0009507		0.12	0	0.003	0.01	0	0.002	0.004	0	0	*0.828	0.032
389	Plastid	Plastid	0.779	GO:0009507		0.156	0.001	0.013	0.005	0.002	0.003	0.025	0.003	0.007	*0.779	0.007
390	Plastid	Plastid	0.838	GO:0009507		0.001	0	0.122	0.004	0.001	0.001	0.031	0.001	0.001	*0.838	0.001
391	Plastid	Plastid	0.817	GO:0009507		0.001	0	0.008	0.001	0.001	0.005	0.031	0.136	0	*0.817	0.001
392	Plastid	Plastid	0.769	GO:0009507		0.003	0	0.003	0.008	0	0	0.212	0.002	0	*0.769	0.003
393	Plastid	Plastid	0.8	GO:0009507		0.006	0	0.007	0.129	0	0.008	0.048	0.001	0	*0.8	0.001
394	Plastid	Plastid	0.67	GO:0009507		0.006	0	0.006	0.01	0	0.003	0.281	0.014	0.002	*0.67	0.007
395	Plastid	Plastid	0.94	GO:0009507		0.004	0	0.011	0.009	0.007	0.005	0.016	0.001	0.001	*0.94	0.007
396	Plastid	Plastid	0.592	GO:0009507		0.001	0	0.383	0.001	0	0	0.012	0.004	0.002	*0.592	0.003
397	Plastid	Plastid	0.782	GO:0009507		0.007	0	0.007	0.134	0.001	0.003	0.051	0.006	0.009	*0.782	0.001
398	Plastid	Plastid	0.569	GO:0009507		0.002	0	0.007	0.318	0.005	0.001	0.092	0	0.003	*0.569	0.004
399	Plastid	Plastid	0.94	GO:0009507		0.007	0	0.015	0.008	0.01	0	0.014	0.003	0.002	*0.94	0.001
400	Plastid	Plastid	0.962	GO:0009507		0	0	0.008	0.001	0.009	0.002	0.01	0.004	0	*0.962	0.003
401	Plastid	Plastid	0.946	GO:0009507		0.001	0	0.008	0.002	0.001	0	0.034	0.002	0	*0.946	0.006
402	Plastid	Plastid	0.715	GO:0009507		0.007	0	0.003	0.013	0	0.005	0.233	0.013	0.002	*0.715	0.007
403	Plastid	Plastid	0.815	GO:0009507		0.002	0	0.008	0.123	0	0.009	0.039	0.002	0	*0.815	0.001
404	Plastid	Plastid	0.936	GO:0009507		0.003	0.002	0.021	0.013	0	0.003	0.01	0.008	0.002	*0.936	0
405	Plastid	Plastid	0.84	GO:0009507		0.016	0.001	0.014	0.002	0.003	0.002	0.015	0.068	0	*0.84	0.04
406	Plastid	Nucleus	0.458	NA	x	0.061	0.01	0.123	0.038	0.039	0.026	0.068	*0.458	0.007	0.131	0.04
407	Plastid	Plastid	0.818	GO:0009507		0.14	0	0.006	0.001	0	0.003	0.019	0.009	0	*0.818	0.003
408	Plastid	Plastid	0.935	GO:0009507		0.003	0	0.009	0.013	0.001	0	0.028	0.004	0.002	*0.935	0.005
409	Plastid	Plastid	0.911	GO:0009507		0.003	0.001	0.017	0.01	0.01	0.002	0.028	0.006	0.001	*0.911	0.01
410	Plastid	Plastid	0.905	GO:0009507		0.01	0.001	0.013	0.007	0.005	0.004	0.026	0.017	0.005	*0.905	0.007
411	Plastid	Plastid	0.888	GO:0009507		0.008	0	0.01	0.015	0.014	0.007	0.049	0.002	0.002	*0.888	0.005
412	Plastid	ER	0.39	NA	x	0.11	0.011	0.052	*0.39	0.169	0.03	0.076	0.075	0.01	0.026	0.05
413	Plastid	Plastid	0.554	GO:0009536		0.064	0.005	0.064	0.044	0.038	0.03	0.08	0.089	0.007	*0.554	0.025
414	Plastid	Plastid	0.923	GO:0009507		0.008	0.001	0.003	0.002	0.006	0.003	0.038	0.005	0.002	*0.923	0.008
415	Plastid	Plastid	0.888	GO:0009507		0.006	0.002	0.006	0.021	0.008	0.004	0.051	0.005	0	*0.888	0.008
416	Plastid	Plastid	0.587	GO:0009536		0.063	0.005	0.052	0.045	0.024	0.029	0.077	0.085	0.008	*0.587	0.025
417	Plastid	Plastid	0.555	GO:0009536		0.064	0.005	0.053	0.043	0.033	0.031	0.078	0.096	0.008	*0.555	0.035
418	Plastid	Plastid	0.587	GO:0009536		0.061	0.005	0.055	0.043	0.023	0.031	0.09	0.075	0.008	*0.587	0.022
419	Plastid	Plastid	0.921	GO:0009507		0.003	0	0.012	0.009	0.003	0.006	0.031	0.006	0	*0.921	0.008
420	Plastid	Plastid	0.574	GO:0009536		0.063	0.005	0.047	0.048	0.027	0.03	0.097	0.075	0.01	*0.574	0.025
421	Plastid	Plastid	0.923	GO:0009507		0.005	0	0.016	0.009	0.004	0.006	0.022	0.008	0.006	*0.923	0.002
422	Plastid	Plastid	0.585	GO:0009536		0.061	0.005	0.047	0.044	0.023	0.032	0.094	0.08	0.008	*0.585	0.022
423	Plastid	Plastid	0.916	GO:0009507		0.017	0.001	0.004	0.03	0.006	0.013	0.007	0	0.001	*0.916	0.005
424	Plastid	Plastid	0.925	GO:0009507		0.013	0.003	0.004	0.022	0.006	0.009	0.012	0	0.003	*0.925	0.002
425	Plastid	Plastid	0.496	GO:0009507		0.01	0	0.004	0.045	0.004	0.007	0.422	0.003	0	*0.496	0.009
426	Plastid	Plastid	0.918	GO:0009507		0.005	0	0.009	0.013	0.005	0.014	0.018	0.011	0.005	*0.918	0.003
427	Plastid	Plastid	0.952	GO:0009507		0	0	0.012	0.005	0.003	0.005	0.018	0.003	0	*0.952	0.001
428	Plastid	Plastid	0.679	GO:0009507		0.014	0.004	0.006	0.049	0.04	0.018	0.154	0.023	0	*0.679	0.012
429	Plastid	Plastid	0.954	GO:0009507		0.015	0	0.004	0.007	0.001	0.008	0.004	0.004	0.001	*0.954	0.001
430	Plastid	Plastid	0.744	GO:0009507		0.012	0	0.003	0.012	0.044	0.024	0.151	0.001	0	*0.744	0.008
431	Plastid	Plastid	0.69	GO:0009507		0.019	0.001	0.004	0.048	0.039	0.018	0.163	0.008	0	*0.69	0.01
432	Plastid	Plastid	0.774	GO:0009507		0.021	0	0.003	0.01	0.014	0.018	0.151	0.001	0	*0.774	0.007
433	Plastid	Plastid	0.706	GO:0009507		0.014	0	0.005	0.048	0.043	0.019	0.145	0.007	0	*0.706	0.012
434	Plastid	Plastid	0.959	GO:0009507		0.005	0.002	0.003	0.01	0.007	0.002	0.004	0.002	0	*0.959	0.005
435	Plastid	Plastid	0.909	GO:0009507		0.02	0.001	0.004	0.013	0.016	0.016	0.007	0	0.001	*0.909	0.012
436	Plastid	Plastid	0.744	GO:0009507		0.012	0	0.006	0.01	0.045	0.018	0.147	0.006	0	*0.744	0.012
437	Plastid	Plastid	0.732	GO:0009507		0.02	0.002	0.004	0.017	0.046	0.02	0.147	0.005	0	*0.732	0.007
438	Plastid	Plastid	0.734	GO:0009507		0.018	0.002	0.005	0.01	0.043	0.019	0.156	0.001	0.003	*0.734	0.009
439	Plastid	Plastid	0.766	GO:0009507		0.011	0.002	0.005	0.012	0.02	0.017	0.156	0.001	0	*0.766	0.01
440	Plastid	Plastid	0.749	GO:0009507		0.016	0.002	0.004	0.013	0.04	0.015	0.154	0.001	0	*0.749	0.007
441	Plastid	Plastid	0.947	GO:0009507		0.006	0.002	0.005	0.006	0.004	0.012	0.009	0.002	0	*0.947	0.008
442	Plastid	Plastid	0.743	GO:0009507		0.005	0	0.013	0.017	0.013	0.009	0.158	0.02	0.005	*0.743	0.017
443	Plastid	Plastid	0.657	GO:0009507		0.038	0.002	0.004	0.057	0.053	0.017	0.149	0.012	0	*0.657	0.012
444	Plastid	Plastid	0.752	GO:0009507		0.017	0.002	0.003	0.014	0.038	0.02	0.145	0	0.001	*0.752	0.008
445	Plastid	Plastid	0.935	GO:0009507		0.018	0.002	0.01	0.001	0	0.003	0.014	0.015	0	*0.935	0.002
446	Plastid	Plastid	0.542	NA		0.09	0.007	0.042	0.06	0.042	0.033	0.065	0.072	0.009	*0.542	0.036
447	Plastid	Plastid	0.767	GO:0009507		0.02	0	0.003	0.018	0.042	0.018	0.119	0.003	0	*0.767	0.01
448	Plastid	Plastid	0.775	GO:0009507		0.014	0	0.005	0.008	0.018	0.018	0.151	0.004	0	*0.775	0.007
449	Plastid	Plastid	0.686	GO:0009507		0.02	0.004	0.007	0.049	0.049	0.008	0.137	0.023	0	*0.686	0.017
450	Plastid	Plastid	0.579	GO:0009507		0.012	0.001	0.006	0.028	0.035	0.018	0.303	0.004	0.001	*0.579	0.011
451	Plastid	Plastid	0.734	GO:0009507		0.008	0.002	0.009	0.041	0.013	0.016	0.147	0.014	0.002	*0.734	0.014
452	Plastid	Plastid	0.719	GO:0009507		0.014	0.005	0.003	0.021	0.05	0.017	0.154	0.003	0.002	*0.719	0.012
453	Plastid	Plastid	0.912	GO:0009507		0.014	0	0.015	0.01	0.005	0.008	0.008	0.019	0.003	*0.912	0.006
454	Plastid	Plastid	0.926	GO:0009507		0.022	0.001	0.003	0.009	0.013	0.009	0.006	0.005	0	*0.926	0.006
455	Plastid	Plastid	0.939	GO:0009507		0.021	0	0.003	0.006	0.006	0.01	0.009	0.003	0	*0.939	0.004
456	Plastid	Plastid	0.913	GO:0009507		0.006	0.002	0.014	0.003	0.002	0.006	0.009	0.036	0.003	*0.913	0.005
457	Plastid	Plastid	0.927	GO:0009507		0.014	0.002	0.006	0.007	0.009	0.012	0.011	0.004	0.001	*0.927	0.006
458	Plastid	Plastid	0.734	GO:0009507		0.021	0.002	0.004	0.04	0.015	0.023	0.142	0.005	0	*0.734	0.014
459	Plastid	Plastid	0.929	GO:0009507		0.01	0.002	0.005	0.007	0.009	0.017	0.013	0.004	0.001	*0.929	0.005
460	Plastid	Plastid	0.923	GO:0009507		0.015	0.002	0.005	0.006	0.013	0.01	0.011	0.002	0.003	*0.923	0.012
461	Plastid	Plastid	0.943	GO:0009507		0.001	0	0.01	0.008	0.004	0.006	0.01	0.016	0	*0.943	0.001
462	Plastid	Plastid	0.736	GO:0009507		0.017	0	0.004	0.017	0.044	0.02	0.149	0.003	0	*0.736	0.009
463	Plastid	Plastid	0.942	GO:0009507		0.011	0.002	0.003	0.019	0.003	0.005	0.006	0.003	0	*0.942	0.006
464	Plastid	Plastid	0.936	GO:0009507		0.024	0	0.009	0.007	0.002	0.004	0.006	0.007	0.001	*0.936	0.005
465	Plastid	Plastid	0.9	GO:0009507		0.028	0	0.003	0.009	0.001	0	0.054	0	0	*0.9	0.004
466	Plastid	Plastid	0.884	GO:0009507		0.004	0	0.012	0.026	0.005	0.015	0.014	0.033	0.004	*0.884	0.003
467	Plastid	Plastid	0.772	GO:0009507		0.014	0	0.01	0.007	0.003	0.012	0.162	0.011	0.003	*0.772	0.006
468	Plastid	Plastid	0.942	GO:0009507		0.011	0	0.005	0.005	0.001	0.013	0.006	0.01	0.004	*0.942	0.003
469	Plastid	Plastid	0.931	GO:0009507		0.005	0	0.022	0.002	0.001	0.003	0.015	0.012	0.001	*0.931	0.008
470	Plastid	Plastid	0.727	GO:0009507		0.001	0	0.052	0.001	0.185	0.003	0.008	0.015	0.001	*0.727	0.008
471	Plastid	Plastid	0.909	GO:0009507		0.002	0	0.023	0.004	0.007	0.003	0.013	0.03	0.002	*0.909	0.007
472	Plastid	Plastid	0.926	GO:0009507		0	0	0.028	0.001	0.003	0.002	0.01	0.024	0	*0.926	0.005
473	Plastid	Cytoplasm	0.485	GO:0009507	x	0.003	0	*0.485	0.003	0.003	0.001	0.014	0.008	0	0.478	0.005
474	Plastid	Plastid	0.526	GO:0009507		0.003	0	0.024	0.006	0.003	0.002	0.011	0.416	0	*0.526	0.009
475	Plastid	Plastid	0.924	GO:0009507		0.002	0.001	0.023	0.004	0.013	0.004	0.012	0.006	0.002	*0.924	0.008
476	Plastid	Plastid	0.636	GO:0009507		0.001	0	0.022	0.001	0.006	0.002	0.324	0.004	0	*0.636	0.003
477	Plastid	Plastid	0.913	GO:0009507		0.003	0	0.027	0.007	0.008	0.003	0.013	0.016	0.003	*0.913	0.008
478	Plastid	Plastid	0.564	GO:0009507		0.003	0	0.019	0.006	0	0	0.011	0.391	0	*0.564	0.005
479	Plastid	Plastid	0.909	GO:0009507		0.004	0	0.034	0.004	0.006	0.002	0.012	0.02	0.001	*0.909	0.009
480	Plastid	Plastid	0.924	GO:0009507		0.011	0	0.032	0.004	0.005	0.003	0.011	0.003	0	*0.924	0.006
481	Plastid	Plastid	0.929	GO:0009507		0.003	0	0.027	0.006	0.001	0.001	0.016	0.011	0	*0.929	0.004
482	Plastid	Plastid	0.514	GO:0009507		0.005	0.002	0.028	0.002	0.003	0.008	0.011	0.42	0.001	*0.514	0.006
483	Plastid	Plastid	0.909	GO:0009507		0.008	0	0.023	0.008	0.005	0	0.016	0.018	0	*0.909	0.013
484	Plastid	Plastid	0.931	GO:0009507		0	0	0.025	0.001	0.003	0.002	0.014	0.017	0	*0.931	0.005
485	Plastid	Plastid	0.628	GO:0009507		0.294	0	0.035	0.008	0.001	0.001	0.012	0.012	0.001	*0.628	0.008
486	Plastid	Plastid	0.528	GO:0009507		0.003	0	0.428	0.001	0.007	0.002	0.011	0.004	0.004	*0.528	0.012
487	Plastid	Plastid	0.913	GO:0009507		0.001	0	0.019	0.003	0.02	0.004	0.011	0.008	0.002	*0.913	0.019
488	Plastid	Plastid	0.523	GO:0009507		0.001	0	0.031	0.002	0.001	0.001	0.011	0.428	0	*0.523	0.001
489	Plastid	Plastid	0.774	GO:0009507		0.011	0.001	0.004	0.036	0.004	0.009	0.041	0.104	0.005	*0.774	0.01
490	Plastid	Plastid	0.915	GO:0009507		0.008	0.001	0.003	0.025	0.001	0.004	0.033	0	0.002	*0.915	0.007
491	Plastid	Plastid	0.872	GO:0009507		0.014	0.001	0.003	0.029	0.011	0.021	0.031	0	0.003	*0.872	0.015
492	Plastid	Plastid	0.571	GO:0009507		0.01	0	0.319	0.034	0.001	0.006	0.025	0.001	0.013	*0.571	0.019
493	Plastid	Plastid	0.608	GO:0009507		0.009	0	0.004	0.329	0.004	0.009	0.019	0	0.007	*0.608	0.011
494	Plastid	Plastid	0.891	GO:0009507		0.025	0.001	0.01	0.015	0.003	0.009	0.028	0	0.009	*0.891	0.01
495	Plastid	Plastid	0.542	GO:0009507		0.015	0	0.008	0.015	0.005	0.009	0.386	0	0.008	*0.542	0.012
496	Plastid	Plastid	0.661	GO:0009507		0.019	0	0.003	0.293	0.001	0.002	0.013	0	0.002	*0.661	0.006
497	Plastid	Plastid	0.584	GO:0009507		0.019	0	0.007	0.014	0.004	0.317	0.042	0.001	0.006	*0.584	0.007
498	Plastid	Plastid	0.681	GO:0009507		0.008	0	0.003	0.031	0.005	0.007	0.027	0.001	0.003	*0.681	0.233
499	Plastid	Plastid	0.611	GO:0009507		0.016	0	0.003	0.03	0.003	0.007	0.328	0	0	*0.611	0.001
500	Plastid	Plastid	0.779	GO:0009507		0.014	0.001	0.005	0.047	0.004	0.009	0.032	0.102	0.002	*0.779	0.006
501	Plastid	Plastid	0.911	GO:0009507		0.012	0	0.003	0.022	0.009	0.005	0.029	0	0.002	*0.911	0.006
502	Plastid	Plastid	0.913	GO:0009507		0.007	0	0.008	0.007	0.018	0.004	0.017	0.006	0.008	*0.913	0.012
503	Plastid	Plastid	0.898	GO:0009507		0.007	0.006	0.013	0.006	0.029	0.001	0.017	0.02	0	*0.898	0.004
504	Plastid	Plastid	0.908	GO:0009507		0.01	0	0.01	0.008	0.005	0.005	0.045	0.003	0.003	*0.908	0.003
505	Plastid	Plastid	0.899	GO:0009507		0.014	0.003	0.009	0.016	0.015	0.001	0.026	0.006	0.002	*0.899	0.01
506	Plastid	Plastid	0.85	GO:0009507		0.053	0.002	0.009	0.027	0.014	0.001	0.014	0.003	0.007	*0.85	0.02
507	Plastid	Plastid	0.919	GO:0009507		0.011	0	0.009	0.007	0.01	0.001	0.022	0.01	0.005	*0.919	0.006
508	Plastid	Plastid	0.867	GO:0009507		0.013	0.003	0.004	0.011	0.056	0.003	0.023	0.009	0	*0.867	0.011
509	Plastid	Plastid	0.827	GO:0009507		0.013	0.007	0.006	0.017	0.043	0.005	0.064	0.002	0	*0.827	0.014
510	Plastid	Plastid	0.891	GO:0009507		0.017	0.004	0.007	0.014	0.015	0.001	0.032	0.008	0.001	*0.891	0.01
511	Plastid	Plastid	0.899	GO:0009507		0.022	0	0.005	0.036	0.001	0.004	0.029	0	0.002	*0.899	0.001
512	Plastid	Plastid	0.886	GO:0009507		0.01	0	0.005	0.05	0.002	0.008	0.025	0	0.003	*0.886	0.01
513	Plastid	Plastid	0.884	GO:0009507		0.02	0	0.003	0.048	0.004	0.005	0.029	0	0.001	*0.884	0.006
514	Plastid	Plastid	0.89	GO:0009507		0.02	0.001	0.008	0.017	0.014	0.001	0.037	0.005	0.005	*0.89	0.004
515	Plastid	Plastid	0.903	GO:0009507		0.008	0.005	0.008	0.012	0.013	0.004	0.034	0.002	0.006	*0.903	0.005
516	Plastid	Nucleus	0.519	NA	x	0.06	0.017	0.071	0.038	0.042	0.036	0.066	*0.519	0.008	0.097	0.047
517	Plastid	Cellmembrane	0.203	NA	x	*0.203	0.008	0.14	0.064	0.123	0.041	0.135	0.079	0.011	0.063	0.133
518	Plastid	Cytoplasm	0.256	NA	x	0.157	0.006	*0.256	0.059	0.069	0.053	0.123	0.08	0.012	0.076	0.108
519	Plastid	Nucleus	0.481	NA	x	0.139	0.005	0.047	0.059	0.057	0.032	0.069	*0.481	0.007	0.043	0.061
520	Plastid	Plastid	0.518	NA		0.1	0.007	0.052	0.052	0.035	0.039	0.067	0.071	0.008	*0.518	0.052
521	Plastid	Plastid	0.509	NA		0.065	0.007	0.1	0.036	0.032	0.038	0.069	0.091	0.008	*0.509	0.044
522	Plastid	Plastid	0.893	GO:0009507		0.014	0.002	0.003	0.047	0.003	0.002	0.026	0.001	0	*0.893	0.007
523	Plastid	Plastid	0.915	GO:0009507		0.006	0	0.013	0.008	0.006	0	0.037	0.005	0	*0.915	0.008
524	Plastid	Mitochondria	0.292	NA	x	0.169	0.009	0.044	0.041	0.051	0.028	*0.292	0.071	0.007	0.204	0.085
525	Plastid	Plastid	0.918	GO:0009507		0.004	0	0.018	0.003	0.002	0.004	0.022	0.03	0	*0.918	0
526	Plastid	Plastid	0.871	GO:0009507		0.003	0.001	0.01	0.02	0.008	0.005	0.073	0.002	0.003	*0.871	0.005
527	Plastid	Plastid	0.894	GO:0009507		0.029	0	0.003	0.015	0.014	0.003	0.033	0.002	0	*0.894	0.007
528	Plastid	Plastid	0.941	GO:0009507		0.012	0	0.011	0.004	0.004	0	0.018	0.008	0	*0.941	0.002
529	Plastid	Mitochondria	0.295	NA	x	0.167	0.011	0.044	0.047	0.055	0.028	*0.295	0.071	0.007	0.186	0.089
530	Plastid	Plastid	0.903	GO:0009507		0.002	0	0.003	0.03	0.003	0.007	0.045	0	0	*0.903	0.006
531	Plastid	Plastid	0.792	GO:0009507		0.092	0.002	0.003	0.02	0.004	0.005	0.077	0	0	*0.792	0.005
532	Plastid	Plastid	0.911	GO:0009507		0.009	0.001	0.016	0.01	0.003	0.008	0.006	0.021	0.007	*0.911	0.008
533	Plastid	Plastid	0.876	GO:0009507		0.023	0.002	0.01	0.031	0.014	0.003	0.026	0.007	0	*0.876	0.009
534	Plastid	Plastid	0.865	GO:0009507		0.006	0.003	0.008	0.023	0.012	0.006	0.068	0	0	*0.865	0.008
535	Plastid	Plastid	0.938	GO:0009507		0.003	0	0.026	0.004	0.001	0	0.004	0.024	0	*0.938	0.001
536	Plastid	Plastid	0.901	GO:0009507		0.009	0	0.005	0.011	0.016	0.003	0.047	0	0	*0.901	0.006
537	Plastid	Plastid	0.905	GO:0009507		0.03	0.005	0.009	0.007	0.012	0.003	0.014	0.002	0	*0.905	0.014
538	Plastid	Plastid	0.914	GO:0009507		0.01	0.002	0.019	0.015	0.013	0.002	0.009	0.014	0	*0.914	0.003
539	Plastid	Plastid	0.88	GO:0009507		0.009	0.003	0.003	0.028	0.006	0.003	0.057	0.001	0.004	*0.88	0.006
540	Plastid	Plastid	0.914	GO:0009507		0.01	0	0.011	0.009	0.011	0.003	0.032	0.006	0	*0.914	0.004
541	Plastid	Plastid	0.851	GO:0009507		0.005	0.002	0.015	0.025	0.046	0.007	0.014	0.025	0	*0.851	0.011
542	Plastid	Plastid	0.93	GO:0009507		0.007	0	0.005	0.003	0.006	0.007	0.039	0	0.002	*0.93	0.001
543	Plastid	Plastid	0.899	GO:0009507		0.012	0	0.003	0.025	0.008	0.005	0.041	0.002	0.001	*0.899	0.003
544	Plastid	Plastid	0.94	GO:0009507		0.001	0	0.011	0.004	0.001	0	0.019	0.019	0	*0.94	0.005
545	Plastid	Mitochondria	0.193	NA	x	0.1	0.008	0.115	0.053	0.158	0.029	*0.193	0.079	0.009	0.14	0.118
546	Plastid	Plastid	0.907	GO:0009507		0.022	0	0.003	0.024	0.003	0.005	0.028	0	0.002	*0.907	0.004
547	Plastid	Plastid	0.891	GO:0009507		0.021	0.001	0.003	0.019	0.019	0	0.034	0.003	0.003	*0.891	0.006
548	Plastid	Plastid	0.919	GO:0009507		0.006	0	0.005	0.006	0.006	0.005	0.044	0.004	0.002	*0.919	0.003
549	Plastid	Plastid	0.858	GO:0009507		0.02	0.003	0.003	0.018	0.016	0.001	0.067	0	0.002	*0.858	0.013
550	Plastid	Plastid	0.924	GO:0009507		0.003	0.002	0.008	0.01	0.008	0.006	0.028	0.002	0.003	*0.924	0.007
551	Plastid	Plastid	0.902	GO:0009507		0.015	0.001	0.014	0.021	0.007	0.009	0.016	0.005	0.003	*0.902	0.006
552	Plastid	Plastid	0.909	GO:0009507		0.003	0.002	0.021	0.007	0.01	0.003	0.029	0.015	0	*0.909	0.003
553	Plastid	Plastid	0.931	GO:0009507		0.003	0.005	0.012	0.004	0	0.005	0.011	0.025	0.001	*0.931	0.003
554	Plastid	Plastid	0.882	GO:0009507		0.016	0.003	0.007	0.016	0.018	0.004	0.039	0.003	0.003	*0.882	0.009
555	Plastid	Plastid	0.913	GO:0009507		0.01	0.002	0.025	0.001	0.012	0.002	0.007	0.015	0.003	*0.913	0.009
556	Plastid	Plastid	0.961	GO:0009507		0.008	0.003	0.009	0.004	0.001	0.006	0.004	0.002	0	*0.961	0.003
557	Plastid	Plastid	0.934	GO:0009507		0.014	0	0.012	0.01	0.009	0	0.007	0.006	0.002	*0.934	0.004
558	Plastid	Plastid	0.753	GO:0009507		0.005	0	0.005	0.027	0.001	0.009	0.052	0.133	0.002	*0.753	0.013
559	Plastid	Plastid	0.809	GO:0009507		0.015	0	0.003	0.147	0.003	0.002	0.015	0	0	*0.809	0.005
560	Plastid	Plastid	0.834	GO:0009507		0.14	0	0.003	0.004	0	0.002	0.013	0	0	*0.834	0.003
561	Plastid	Plastid	0.955	GO:0009507		0	0	0.004	0.01	0.003	0.011	0.007	0.004	0.002	*0.955	0.003
562	Plastid	Plastid	0.953	GO:0009507		0.003	0	0.005	0.003	0	0	0.03	0	0.004	*0.953	0
563	Plastid	Plastid	0.882	GO:0009507		0.016	0.003	0.007	0.016	0.018	0.004	0.039	0.003	0.003	*0.882	0.009
564	Plastid	Plastid	0.913	GO:0009507		0.01	0.002	0.025	0.001	0.012	0.002	0.007	0.015	0.003	*0.913	0.009
565	Plastid	Plastid	0.91	GO:0009507		0.002	0.001	0.014	0.017	0.016	0.001	0.025	0.005	0.005	*0.91	0.003
566	Plastid	Plastid	0.961	GO:0009507		0.008	0.003	0.009	0.004	0.001	0.006	0.004	0.002	0	*0.961	0.003
567	Plastid	Plastid	0.934	GO:0009507		0.014	0	0.012	0.01	0.009	0	0.007	0.006	0.002	*0.934	0.004
568	Plastid	Plastid	0.753	GO:0009507		0.005	0	0.005	0.027	0.001	0.009	0.052	0.133	0.002	*0.753	0.013
569	Plastid	Plastid	0.809	GO:0009507		0.015	0	0.003	0.147	0.003	0.002	0.015	0	0	*0.809	0.005
570	Plastid	Plastid	0.834	GO:0009507		0.14	0	0.003	0.004	0	0.002	0.013	0	0	*0.834	0.003
571	Plastid	Plastid	0.955	GO:0009507		0	0	0.004	0.01	0.003	0.011	0.007	0.004	0.002	*0.955	0.003
572	Plastid	Plastid	0.953	GO:0009507		0.003	0	0.005	0.003	0	0	0.03	0	0.004	*0.953	0
573	Vacuole	Plastid	0.958	GO:0009507	x	0.002	0	0.006	0.004	0.003	0.011	0.008	0.005	0.002	*0.958	0.001
574	Vacuole	Plastid	0.964	GO:0009507	x	0.002	0	0.007	0.006	0.004	0.007	0.01	0	0	*0.964	0.001
575	Vacuole	Plastid	0.973	GO:0009507	x	0	0	0.011	0.003	0	0.002	0.004	0.004	0	*0.973	0
576	Vacuole	Plastid	0.949	GO:0009507	x	0.004	0	0.019	0.001	0	0.001	0.015	0.008	0.003	*0.949	0
577	Vacuole	ER	0.57	GO:0005783	x	0.063	0.005	0.046	*0.57	0.037	0.037	0.068	0.073	0.009	0.071	0.022
578	Vacuole	Plastid	0.933	GO:0009507	x	0.028	0	0.008	0.001	0.001	0	0.004	0.002	0	*0.933	0.022
579	Vacuole	Cellmembrane	0.496	GO:0009507	x	*0.496	0	0.003	0.01	0	0.002	0.004	0	0	0.453	0.031
580	Vacuole	Vacuole	0.599	NA		0.06	0.005	0.062	0.055	0.024	0.03	0.055	0.089	0.009	0.012	*0.599
581	Vacuole	Cellmembrane	0.614	GO:0016020	x	*0.614	0.005	0.044	0.056	0.019	0.061	0.056	0.072	0.007	0.007	0.059
582	Vacuole	Cellmembrane	0.392	GO:0016020	x	*0.392	0.005	0.056	0.045	0.02	0.034	0.065	0.07	0.008	0.194	0.112
583	Vacuole	Cellmembrane	0.452	GO:0016020	x	*0.452	0.005	0.065	0.047	0.023	0.029	0.062	0.079	0.012	0.02	0.206
584	Vacuole	Cellmembrane	0.45	GO:0016020	x	*0.45	0.005	0.053	0.048	0.021	0.036	0.069	0.08	0.008	0.032	0.198
585	Vacuole	Vacuole	0.357	GO:0005773		0.089	0.008	0.046	0.093	0.061	0.034	0.062	0.083	0.007	0.159	*0.357
586	Vacuole	Vacuole	0.356	GO:0005773		0.073	0.005	0.27	0.049	0.033	0.044	0.056	0.086	0.012	0.015	*0.356
587	Vacuole	Vacuole	0.339	GO:0005773		0.071	0.011	0.054	0.119	0.07	0.036	0.059	0.085	0.01	0.148	*0.339
588	Vacuole	Cellmembrane	0.424	GO:0016020	x	*0.424	0.005	0.056	0.048	0.017	0.043	0.065	0.074	0.009	0.137	0.121
589	Vacuole	Cellmembrane	0.425	GO:0016020	x	*0.425	0.007	0.043	0.075	0.022	0.133	0.054	0.076	0.007	0.117	0.041
590	Vacuole	Extra	0.364	NA	x	0.11	0.011	0.044	0.041	*0.364	0.028	0.06	0.076	0.007	0.023	0.236
591	Vacuole	Vacuole	0.343	NA		0.079	0.012	0.048	0.037	0.297	0.027	0.06	0.073	0.007	0.016	*0.343
592	Vacuole	Cellmembrane	0.327	GO:0016020	x	*0.327	0.005	0.043	0.036	0.017	0.035	0.063	0.07	0.007	0.157	0.24
593	Mitochondria/Plastid	Plastid	0.863	GO:0009507		0.024	0.001	0.016	0.01	0.005	0.013	0.037	0.007	0.004	*0.863	0.02
594	Mitochondria/Plastid	Plastid	0.804	GO:0009507		0.001	0	0.008	0.004	0.001	0	0.058	0.122	0.002	*0.804	0.001
595	Mitochondria/Plastid	Mitochondria	0.426	GO:0005739		0.054	0.005	0.046	0.034	0.019	0.025	*0.426	0.072	0.007	0.29	0.022
596	Mitochondria/Plastid	Nucleus	0.694	GO:0005634	x	0.054	0.005	0.058	0.037	0.023	0.027	0.062	*0.694	0.007	0.011	0.023
597	Mitochondria/Plastid	Cytoplasm	0.58	GO:0005737	x	0.058	0.005	*0.58	0.037	0.025	0.025	0.073	0.073	0.007	0.085	0.032
598	Mitochondria/Plastid	Cytoplasm	0.49	GO:0005737	x	0.07	0.007	*0.49	0.045	0.017	0.029	0.06	0.114	0.008	0.136	0.024
599	Mitochondria/Plastid	Plastid	0.973	GO:0009507		0.001	0	0.005	0.004	0	0.001	0.008	0.005	0.003	*0.973	0.001
600	Mitochondria/Plastid	Plastid	0.927	GO:0009507		0.005	0	0.011	0.001	0.003	0.008	0.028	0.017	0	*0.927	0.001
601	Mitochondria/Plastid	Cellmembrane	0.248	GO:0016020	x	*0.248	0.007	0.042	0.071	0.017	0.217	0.061	0.07	0.007	0.137	0.123
602	Mitochondria/Plastid	Cellmembrane	0.594	GO:0016020	x	*0.594	0.007	0.071	0.041	0.017	0.076	0.058	0.086	0.008	0.018	0.024
603	Mitochondria/Plastid	Plastid	0.962	GO:0009507		0.001	0	0.004	0.002	0.004	0	0.021	0.001	0.002	*0.962	0.003
604	Mitochondria/Plastid	Plastid	0.966	GO:0009507		0	0	0.004	0.001	0	0.004	0.023	0	0	*0.966	0
605	Mitochondria/Plastid	Plastid	0.931	GO:0009507		0.003	0	0.015	0.001	0	0.002	0.035	0.011	0	*0.931	0.001
606	Cytoplasm/Golgi	Nucleus	0.719	GO:0005634	x	0.056	0.007	0.047	0.034	0.017	0.027	0.058	*0.719	0.007	0.007	0.022
607	Cytoplasm/Golgi	Nucleus	0.411	GO:0005737	x	0.058	0.007	0.329	0.042	0.022	0.025	0.062	*0.411	0.007	0.015	0.022
608	Cytoplasm/Golgi	Nucleus	0.371	GO:0005737	x	0.054	0.005	0.246	0.035	0.022	0.025	0.085	*0.371	0.012	0.123	0.022
609	Cytoplasm/Golgi	Cytoplasm	0.437	GO:0005737	x	0.061	0.005	*0.437	0.042	0.031	0.027	0.057	0.103	0.007	0.207	0.024
610	Cytoplasm/Nucleus	Nucleus	0.602	GO:0005737		0.054	0.005	0.17	0.034	0.0159	0.025	0.062	*0.602	0.009	0.01	0.023
611	Cytoplasm/Nucleus	Nucleus	0.408	GO:0005634		0.314	0.007	0.091	0.04	0.02	0.026	0.054	*0.408	0.007	0.011	0.022
612	Cytoplasm/Nucleus	Nucleus	0.469	GO:0005634		0.064	0.005	0.097	0.042	0.031	0.025	0.06	*0.469	0.007	0.02	0.181
613	Cytoplasm/Nucleus	Cytoplasm	0.636	GO:0005737		0.064	0.005	*0.636	0.04	0.017	0.028	0.061	0.1	0.013	0.015	0.022
614	Cytoplasm/Nucleus	Plastid	0.436	GO:0005737	x	0.068	0.005	0.21	0.046	0.022	0.027	0.072	0.071	0.014	*0.436	0.029
615	Cytoplasm/Nucleus	Nucleus	0.551	GO:0005737		0.054	0.005	0.187	0.035	0.017	0.025	0.07	*0.551	0.007	0.02	0.029
616	Cytoplasm/Nucleus	Nucleus	0.725	GO:0005634		0.044	0.007	0.054	0.034	0.017	0.026	0.054	*0.725	0.007	0.01	0.022
617	Cytoplasm/Nucleus	Nucleus	0.59	GO:0005737		0.054	0.005	0.169	0.034	0.025	0.026	0.059	*0.59	0.007	0.005	0.027
618	Cytoplasm/Nucleus	Nucleus	0.589	GO:0005737		0.056	0.009	0.162	0.036	0.027	0.025	0.057	*0.589	0.007	0.005	0.026
619	Cytoplasm/Nucleus	Nucleus	0.589	GO:0005737		0.057	0.01	0.134	0.036	0.041	0.025	0.054	*0.589	0.012	0.012	0.031
620	Cytoplasm/Nucleus	Nucleus	0.603	GO:0005737		0.064	0.005	0.154	0.034	0.022	0.025	0.056	*0.603	0.01	0.005	0.022
621	Cytoplasm/Nucleus	Mitochondria	0.384	GO:0005737	x	0.059	0.005	0.132	0.034	0.023	0.025	*0.384	0.231	0.008	0.042	0.058
622	Cytoplasm/Nucleus	Cytoplasm	0.393	GO:0005737		0.057	0.005	*0.393	0.039	0.021	0.025	0.057	0.169	0.007	0.2	0.026
623	Cytoplasm/Nucleus	Cytoplasm	0.463	GO:0005737		0.055	0.005	*0.463	0.039	0.021	0.025	0.064	0.133	0.007	0.163	0.026
624	Cytoplasm/Nucleus	Nucleus	0.578	GO:0005737		0.054	0.005	0.189	0.034	0.017	0.025	0.054	*0.578	0.014	0.007	0.022
625	Cytoplasm/Nucleus	Cytoplasm	0.43	GO:0005737		0.084	0.005	*0.43	0.06	0.162	0.036	0.06	0.092	0.009	0.022	0.041
626	Cytoplasm/Nucleus	Cytoplasm	0.486	GO:0005737		0.061	0.005	*0.486	0.044	0.023	0.186	0.06	0.079	0.016	0.012	0.029
627	Cytoplasm/Nucleus	Cytoplasm	0.478	GO:0005737		0.056	0.005	*0.478	0.224	0.023	0.038	0.059	0.078	0.01	0.005	0.024
628	Cytoplasm/Nucleus	Cytoplasm	0.378	GO:0005737		0.327	0.007	*0.378	0.044	0.023	0.026	0.063	0.078	0.009	0.014	0.029
629	Cytoplasm/Nucleus	Cytoplasm	0.461	GO:0005737		0.06	0.005	*0.461	0.037	0.017	0.031	0.059	0.171	0.009	0.127	0.025
